# Supplementary material for: Characterization of the SARS-CoV-2 Host Response in Primary Human Airway Epithelial Cells from Aged Individuals
Source: Viruses. 2021 Aug 12;13(8):1603. doi: 10.3390/v13081603 (PMC8402710; doi:10.3390/v13081603)
Supplement: Supplementary file 1 [file viruses-13-01603-s001.zip]

Archive with 3 entries (2 files):
- suppl for virus....092/
- suppl for virus....092/viruses-1276092 rev suppl2.pdf
- suppl for virus....092/viruses-1276092 rev supple1.xlsx
