# Supplementary material for: Characterization of the SARS-CoV-2 Host Response in Primary Human Airway Epithelial Cells from Aged Individuals
Source: Viruses. 2021 Aug 12;13(8):1603. doi: 10.3390/v13081603 (PMC8402710; doi:10.3390/v13081603)
Supplement: Supplementary file 1 [file viruses-13-01603-s001.zip › suppl for virus....092/viruses-1276092 rev supple1.xlsx]

## Sheet: Manuscript details
Title:	Characterization of the SARS-CoV-2 Host Response in Primary Human Airway Epithelial Cells from Aged Individuals
Authors:	Bharathiraja Subramaniyan1, Jason L. Larabee2, Manish Bodas1, Andrew R. Moore1, Anthony W.G. Burgett3, Dean A. Myers4, Constantin Georgescu5, Jonathan D. Wren5, James F. Papin6# and Matthew S. Walters1#*
Affiliations:	1Department of Medicine, Section of Pulmonary, Critical Care & Sleep Medicine, University of Oklahoma Health Sciences Center, Oklahoma City, OK, 73104, USA
	2Department of Microbiology and Immunology, University of Oklahoma Health Sciences Center, Oklahoma City, OK, 73104, USA
	3Department of Pharmaceutical Sciences, University of Oklahoma Health Sciences Center, Oklahoma City, OK, 73104, USA
	4Department of Obstetrics and Gynecology, University of Oklahoma Health Sciences Center, Oklahoma City, OK, 73104, USA
	5Genes & Human Disease Research Program, Oklahoma Medical Research Foundation, Oklahoma City, OK, 73104, USA
	6Department of Surgery, Division of Comparative Medicine, University of Oklahoma Health Sciences Center, Oklahoma City, OK, 73104 USA
	#These authors contributed equally
*Lead contact/correspondence	Dr. Matthew S Walters
	Assistant Professor
	800 N. Research Parkway Building 800, 4th Floor, Rm 410
	Oklahoma City, OK 73104
	Office: 405-271-3803 (on campus 13803)
	Email: Matthew-S-Walters@ouhsc.edu

## Sheet: 24hr PI (232 genes p<0.01)
Log2 Fold-change (SCoV-2/Uninfected)	p_value	FDR p_value	SYMBOL	GENENAME
-2.654	0.00055	0.49	AC004224.1	ribosomal protein L18 (RPL18) pseudogene
2.862	0.0003	0.49	AC004816.2	novel transcript
-2.395	0.00029	0.49	AC004948.1	novel transcript
2.652	0.0061	0.87	AC005261.2	novel transcript, antisense to ZNF304
1.98	0.0072	0.87	AC005393.1	novel transcript
3.005	0.0029	0.79	AC006213.2	uncharacterized LOC100505715
-2.105	0.007	0.87	AC008747.1	novel transcript, antisense to PDCD2
-2.836	0.0023	0.75	AC008750.5	novel transcript, sense intronic to ETFB
-3.152	0.0027	0.78	AC011484.1	novel transcript, antisense to PPP5D1
-2.324	0.0069	0.87	AC011773.4	uncharacterized LOC102723322
-2.351	0.0037	0.82	AC012493.1	ralA binding protein 1 (RALBP1) pseudogene
-3.282	0.0017	0.66	AC012618.3	novel zinc finger protein pseudogene
3.411	0.00061	0.49	AC022306.3	novel transcript, sense intronic to GALK2
-2.251	0.0083	0.92	AC023161.2	NSA2 ribosome biogenesis homolog (S. cerevisiae) (NSA2) pseudogene
-2.931	0.0078	0.9	AC025171.5	novel transcript
3.3	0.0024	0.75	AC025580.2	novel transcript, antisense to SLC30A4
1.035	0.0084	0.92	AC025857.2	novel transcript, sense intronic to CTSB
-2.768	0.0094	0.97	AC026356.1	novel transcript, sense intronic to BICD1
-0.727	0.0058	0.87	AC027117.1	novel transcript
-2.925	0.003	0.79	AC027279.1	novel transcript, sense intronic to WWOX
-1.277	0.0034	0.81	AC064836.3	novel transcript
1.87	0.0082	0.92	AC068050.1	ribosomal protein L31 (RPL31) pseudogene
-2.49	0.0012	0.59	AC073508.3	novel transcript, antisense to SMARCE1
2.032	0.0069	0.87	AC079336.2	novel transcript, sense intronic MYO1D
4.13	0.00023	0.46	AC079807.1	novel transcript
-3.005	0.0047	0.83	AC083880.1	novel transcript, antisense to LUC7L2
-3.263	0.002	0.7	AC087521.3	novel transcript, sense overlapping C11orf96
1.941	0.0091	0.96	AC087683.2	novel transcript, sense intronic to PIK3C3
1.711	0.0079	0.9	AC091167.5	novel transcript
-3.097	0.00099	0.57	AC092279.2	TEC
-1.727	0.003	0.79	AC092821.3	C-type lectin domain family 2 member D pseudogene
3.541	0.00064	0.49	AC093462.1	novel transcript, antisense to POLI
-2.553	0.0045	0.83	AC093635.1	novel transcript
-2.861	0.0062	0.87	AC097103.2	uncharacterized LOC100507291
-2.827	0.009	0.96	AC106897.1	uncharacterized LOC105377590
-2.69	0.0013	0.62	AC108047.1	novel transcript
-1.562	0.0047	0.83	AC109992.1	eukaryotic translation initiation factor 2-alpha kinase 1 (EIF2AK1) pseudogene
2.661	0.004	0.83	AC118658.1	novel transcript, sense intronic to IGF1R
-2.765	0.0063	0.87	AC119800.1	novel transcript
-2.33	0.0094	0.97	AC126283.1	novel transcript
-1.846	0.0027	0.78	AC127002.1	novel transcript
-3.349	0.0029	0.79	AC127496.7	uncharacterized LOC100129503
2.742	0.0065	0.87	ADAM20	ADAM metallopeptidase domain 20
0.64	4.1e-05	0.31	ADRB2	adrenoceptor beta 2
2.949	0.0043	0.83	AF131215.4	novel transcript
0.364	0.0096	0.97	AGAP1	ArfGAP with GTPase domain, ankyrin repeat and PH domain 1
2.269	0.006	0.87	AGBL3	ATP/GTP binding protein like 3
-3.193	0.0074	0.89	AL022324.2	PHD finger protein 10 (PHF10) pseudogene
-2.798	0.0076	0.9	AL139099.2	novel transcript
-2.038	0.0098	0.97	AL139420.1	uncharacterized LOC105378933
-2.608	0.0068	0.87	AL157394.1	novel transcript, overlapping FAS
3.912	1.1e-05	0.13	AL159169.2	novel transcript
-2.982	0.0033	0.81	AL160272.1	novel transcript
1.172	0.0084	0.92	AL161787.1	ribosomal protein S29 (RPS29) pseudogene
-2.24	0.0063	0.87	AL355073.2	novel transcript
1.772	0.0034	0.81	AL445483.1	uncharacterized LOC101929224
-2.803	0.0057	0.87	AL451123.1	novel transcript
-1.933	0.0063	0.87	AL590139.1	H3 histone, family 3B (H3.3B) (H3F3B) pseudogene
-1.449	0.00082	0.52	AL590556.1	ribosomal protein L21 (RPL21) pseudogene
-2.777	0.0045	0.83	AL590714.1	novel transcript
-1.76	0.006	0.87	AL645929.2	MHC class I polypeptide-related sequence F pseudogene
3.28	0.0043	0.83	AL662907.1	TEC
2.929	0.0061	0.87	ALDOB	aldolase, fructose-bisphosphate B
1.07	0.006	0.87	ANGEL1	angel homolog 1
-1.072	0.0065	0.87	ANKRD13B	ankyrin repeat domain 13B
-2.91	0.0031	0.8	AP000281.1	pseudogene similar to part of ribosomal protein L10 (RPL10)
-3.61	0.0033	0.81	AP001033.2	novel transcript, sense intronic to ANKRD12
1.768	0.0012	0.59	AP001160.3	novel transcript, antisense to TAF6L
2.601	0.0047	0.83	AP001363.2	novel transcript
3.31	0.0014	0.62	AP001628.1	novel transcript
-2.463	0.0062	0.87	AP002761.3	uncharacterized LOC100287837
2.848	0.00081	0.52	APOBEC3H	apolipoprotein B mRNA editing enzyme catalytic subunit 3H
0.302	0.0097	0.97	ARL1	ADP ribosylation factor like GTPase 1
-2.056	0.0049	0.84	ARMCX5-GPRASP2	ARMCX5-GPRASP2 readthrough
0.351	0.0068	0.87	ASXL2	ASXL transcriptional regulator 2
2.804	0.0042	0.83	ATE1-AS1	ATE1 antisense RNA 1
0.469	0.0054	0.87	ATXN1	ataxin 1
-0.454	0.0067	0.87	ATXN3	ataxin 3
0.442	0.0099	0.97	BCAS2	BCAS2, pre-mRNA processing factor
-0.541	0.0095	0.97	BCAS3	BCAS3, microtubule associated cell migration factor
-2.865	0.0027	0.78	BCL2L10	BCL2 like 10
3.13	0.0011	0.57	BEST1	bestrophin 1
0.671	0.0011	0.57	BIRC3	baculoviral IAP repeat containing 3
-0.717	0.0047	0.83	BMP4	bone morphogenetic protein 4
-1.964	0.003	0.8	BX284668.6	novel transcript
1.77	0.0004	0.49	BX537318.2	dynein heavy chain -like pseudogene
-2.228	0.0098	0.97	C10orf91	chromosome 10 open reading frame 91 (putative)
0.815	0.0027	0.78	C1orf109	chromosome 1 open reading frame 109
0.664	0.0098	0.97	C8orf76	chromosome 8 open reading frame 76
1.126	0.00047	0.49	CA8	carbonic anhydrase 8
2.272	0.0034	0.81	CAMK2N2	calcium/calmodulin dependent protein kinase II inhibitor 2
-1.052	0.0089	0.96	CBR3-AS1	CBR3 antisense RNA 1
1.518	0.00046	0.49	CCDC121	coiled-coil domain containing 121
-0.42	0.005	0.84	CCDC80	coiled-coil domain containing 80
1.323	0.007	0.87	CCNE1	cyclin E1
-0.679	0.0021	0.71	CD3EAP	CD3e molecule associated protein
3.224	0.0064	0.87	CDC26	cell division cycle 26
-2.281	0.0018	0.66	CEBPB-AS1	CEBPB antisense RNA 1
0.955	0.0045	0.83	CLCA4	chloride channel accessory 4
2.266	0.0041	0.83	CLN3	CLN3, battenin
-1.143	0.00076	0.52	CLN6	CLN6, transmembrane ER protein
2.493	0.0095	0.97	CNTNAP1	contactin associated protein 1
-2.078	0.0045	0.83	COX7A1	cytochrome c oxidase subunit 7A1
-2.862	0.0065	0.87	CRISP2	cysteine rich secretory protein 2
0.814	0.0083	0.92	CUTC	cutC copper transporter
1.237	0.0056	0.87	CXCL1	C-X-C motif chemokine ligand 1
1.105	0.0072	0.87	CXCL6	C-X-C motif chemokine ligand 6
-0.539	0.0039	0.83	CYP4F3	cytochrome P450 family 4 subfamily F member 3
-1.327	0.00066	0.49	DGAT2	diacylglycerol O-acyltransferase 2
-2.205	0.0011	0.57	DLX1	distal-less homeobox 1
2.857	0.0071	0.87	DNAH10OS	dynein axonemal heavy chain 10 opposite strand
0.867	0.0078	0.9	DOC2B	double C2 domain beta
-0.479	0.00022	0.46	DPH5	diphthamide biosynthesis 5
-1.449	0.0043	0.83	DPP4	dipeptidyl peptidase 4
3.189	0.0023	0.75	DPY19L1P1	DPY19L1 pseudogene 1
0.76	0.0011	0.57	DTD2	D-tyrosyl-tRNA deacylase 2 (putative)
2.751	0.0051	0.84	E2F8	E2F transcription factor 8
1.686	0.0077	0.9	EXOC3L4	exocyst complex component 3 like 4
-3.294	0.0037	0.82	FAM86HP	family with sequence similarity 86, member A pseudogene
-0.496	0.0098	0.97	FKBP1B	FKBP prolyl isomerase 1B
-2.194	0.0048	0.84	FOXD2-AS1	FOXD2 adjacent opposite strand RNA 1
-0.751	0.0016	0.64	GDF11	growth differentiation factor 11
-2.168	0.00023	0.46	GDF6	growth differentiation factor 6
0.378	0.0083	0.92	GLOD4	glyoxalase domain containing 4
-0.637	0.0044	0.83	GRK6	G protein-coupled receptor kinase 6
-2.069	0.0037	0.82	HMGN3P1	high mobility group nucleosomal binding domain 3 pseudogene 1
0.537	0.0027	0.78	HNMT	histamine N-methyltransferase
-1.271	0.0024	0.75	HNRNPKP1	heterogeneous nuclear ribonucleoprotein K pseudogene 1
-1.505	0.0066	0.87	HYAL3	hyaluronidase 3
-3.291	0.005	0.84	ID2-AS1	ID2 antisense RNA 1
-2.951	0.0033	0.81	IDNK	IDNK, gluconokinase
-1.758	0.0018	0.66	IDO2	indoleamine 2,3-dioxygenase 2
0.7	0.006	0.87	IKBKE	inhibitor of nuclear factor kappa B kinase subunit epsilon
2.903	0.0032	0.8	IL6	interleukin 6
-1.814	0.0077	0.9	INHBE	inhibin subunit beta E
0.32	0.0043	0.83	INIP	INTS3 and NABP interacting protein
0.53	0.00046	0.49	IRAK3	interleukin 1 receptor associated kinase 3
2.239	0.0016	0.64	ITPKA	inositol-trisphosphate 3-kinase A
-0.459	0.0012	0.59	KANK2	KN motif and ankyrin repeat domains 2
-0.773	0.0092	0.97	KBTBD3	kelch repeat and BTB domain containing 3
-3.428	0.00064	0.49	KC877373.1	ribosomal protein L32 (RPL32) pseudogene
0.541	0.00024	0.46	KCNJ15	potassium voltage-gated channel subfamily J member 15
0.756	0.0022	0.74	KDM5D	lysine demethylase 5D
0.695	0.0066	0.87	KIAA0391	KIAA0391
-1.95	0.0068	0.87	KLKB1	kallikrein B1
1.038	0.001	0.57	KSR1	kinase suppressor of ras 1
-2.255	0.0014	0.62	KY	kyphoscoliosis peptidase
0.951	0.008	0.91	KYNU	kynureninase
-0.698	0.0019	0.68	LIN7B	lin-7 homolog B, crumbs cell polarity complex component
-2.894	0.0054	0.87	LINC00894	long intergenic non-protein coding RNA 894
-2.601	0.0015	0.64	LINC01277	long intergenic non-protein coding RNA 1277
2.889	0.00042	0.49	LINC01504	long intergenic non-protein coding RNA 1504
-1.687	0.0038	0.82	LINC01950	long intergenic non-protein coding RNA 1950
4.013	0.0005	0.49	LINC02029	long intergenic non-protein coding RNA 2029
-2.485	0.0013	0.62	LINC02313	long intergenic non-protein coding RNA 2313
-1.701	0.0046	0.83	LINC02427	long intergenic non-protein coding RNA 2427
0.645	0.0046	0.83	LINS1	lines homolog 1
-1.188	0.00078	0.52	LRFN3	leucine rich repeat and fibronectin type III domain containing 3
-0.42	0.00066	0.49	LRRC8D	leucine rich repeat containing 8 VRAC subunit D
0.353	0.0095	0.97	LYN	LYN proto-oncogene, Src family tyrosine kinase
1.655	0.00024	0.46	LYPD6B	LY6/PLAUR domain containing 6B
-1.64	0.0072	0.87	LYPLAL1-DT	LYPLAL1 divergent transcript
0.388	0.0091	0.96	MAP4K3	mitogen-activated protein kinase kinase kinase kinase 3
-1.249	0.0042	0.83	MARCHF3	membrane associated ring-CH-type finger 3
2.557	0.0026	0.78	MIR3128	microRNA 3128
-0.381	0.0095	0.97	MRM2	mitochondrial rRNA methyltransferase 2
1.98	0.0037	0.82	MUC20P1	mucin 20, cell surface associated pseudogene 1
-0.526	0.0071	0.87	NFATC1	nuclear factor of activated T cells 1
-0.807	0.0062	0.87	NLGN2	neuroligin 2
1.12	0.0047	0.83	NOP56P1	NOP56 ribonucleoprotein pseudogene 1
1.099	0.00021	0.46	NPIPB13	nuclear pore complex interacting protein family, member B13
-0.475	0.0085	0.93	NSUN5	NOP2/Sun RNA methyltransferase family member 5
-3.085	0.00032	0.49	PCP2	Purkinje cell protein 2
-2.509	0.0016	0.64	PDGFRB	platelet derived growth factor receptor beta
0.517	0.0021	0.73	PDZK1IP1	PDZK1 interacting protein 1
0.609	0.0082	0.92	PFAS	phosphoribosylformylglycinamidine synthase
1.454	2e-06	0.044	PGLYRP4	peptidoglycan recognition protein 4
-2.16	0.0016	0.64	PHYHD1	phytanoyl-CoA dioxygenase domain containing 1
-2.602	0.0061	0.87	PI4KAP2	phosphatidylinositol 4-kinase alpha pseudogene 2
-0.804	0.0098	0.97	PLA2G10	phospholipase A2 group X
-2.711	0.0017	0.65	PLEKHA3P1	pleckstrin homology domain containing A3 pseudogene 1
-2.244	0.0087	0.95	PPIAP41	peptidylprolyl isomerase A pseudogene 41
-0.459	0.0083	0.92	PPP2R5D	protein phosphatase 2 regulatory subunit B'delta
0.556	0.0074	0.89	PSTPIP2	proline-serine-threonine phosphatase interacting protein 2
0.186	0.0051	0.84	PTP4A2	protein tyrosine phosphatase type IVA, member 2
-3.005	0.00024	0.46	PTP4A2P1	protein tyrosine phosphatase type IVA, member 2 pseudogene 1
-0.601	0.0028	0.78	RAB40B	RAB40B, member RAS oncogene family
2	0.0097	0.97	RAET1L	retinoic acid early transcript 1L
-1.23	0.0044	0.83	RCE1	Ras converting CAAX endopeptidase 1
-2.713	0.0051	0.84	RCN1P2	reticulocalbin 1 pseudogene 2
2.156	0.004	0.83	RIPOR3	RIPOR family member 3
2.48	0.0066	0.87	RN7SL600P	RNA, 7SL, cytoplasmic 600, pseudogene
0.422	0.0051	0.84	RNF145	ring finger protein 145
-0.485	0.0031	0.8	RNF26	ring finger protein 26
1.853	0.0076	0.9	RNFT1	ring finger protein, transmembrane 1
-2.377	0.0035	0.82	RNU6ATAC35P	RNA, U6atac small nuclear 35, pseudogene
-2.234	0.00069	0.49	RPL12P32	ribosomal protein L12 pseudogene 32
-2.045	0.005	0.84	RPL22P16	ribosomal protein L22 pseudogene 16
-3.298	0.0037	0.82	RPSAP6	ribosomal protein SA pseudogene 6
0.675	0.0088	0.95	SAA1	serum amyloid A1
0.722	0.007	0.87	SAA2	serum amyloid A2
0.321	0.0057	0.87	SAT1	spermidine/spermine N1-acetyltransferase 1
-0.495	0.00052	0.49	SCFD2	sec1 family domain containing 2
2.897	0.00015	0.46	SEMA5B	semaphorin 5B
-1.744	0.0061	0.87	SEPT7P7	septin 7 pseudogene 7
0.789	0.0071	0.87	SERPINB4	serpin family B member 4
0.454	0.00064	0.49	SLC11A2	solute carrier family 11 member 2
-1.108	0.0039	0.83	SLC1A3	solute carrier family 1 member 3
-2.08	0.0082	0.92	SLC22A1	solute carrier family 22 member 1
2.219	0.0018	0.66	SLC26A4	solute carrier family 26 member 4
-0.602	0.00093	0.57	SLC2A11	solute carrier family 2 member 11
0.665	0.00056	0.49	SLC6A14	solute carrier family 6 member 14
1.242	0.0091	0.96	SLC7A7	solute carrier family 7 member 7
-1.94	0.0052	0.86	SPATA45	spermatogenesis associated 45
-0.348	0.0055	0.87	SPATS2	spermatogenesis associated serine rich 2
-2.166	0.0035	0.82	SRRM5	serine/arginine repetitive matrix 5
0.824	0.0068	0.87	STMN3	stathmin 3
3.124	0.0062	0.87	TMEM169	transmembrane protein 169
0.908	0.0026	0.78	TNFAIP2	TNF alpha induced protein 2
-2.343	0.0018	0.66	TPTE2P1	transmembrane phosphoinositide 3-phosphatase and tensin homolog 2 pseudogene 1
0.335	0.0096	0.97	TRAF3	TNF receptor associated factor 3
-0.438	0.0061	0.87	TSSC4	tumor suppressing subtransferable candidate 4
1.111	0.00095	0.57	TUBE1	tubulin epsilon 1
0.344	0.0044	0.83	UGCG	UDP-glucose ceramide glucosyltransferase
-0.256	0.0035	0.82	USP9Y	ubiquitin specific peptidase 9 Y-linked
1.19	0.00011	0.46	VNN2	vanin 2
0.883	0.0014	0.62	ZC3H12A	zinc finger CCCH-type containing 12A
-0.661	0.0063	0.87	ZNF283	zinc finger protein 283
-0.665	0.0075	0.89	ZNF324	zinc finger protein 324
0.613	0.0025	0.77	ZNF518B	zinc finger protein 518B
-3.103	0.00068	0.49	ZNF815P	zinc finger protein 815, pseudogene
-1.133	0.0069	0.87	ZNF821	zinc finger protein 821

## Sheet: 48hr PI (516 genes p<0.01)
Log2 Fold-change (SCoV-2/Uninfected)	p_value	FDR p_value	SYMBOL	GENENAME
-3.13	0.0045	0.36	AATK	apoptosis associated tyrosine kinase
-0.846	0.0086	0.42	ABCC10	ATP binding cassette subfamily C member 10
-0.484	0.0039	0.35	ABT1	activator of basal transcription 1
1.884	0.0073	0.4	AC005695.1	uncharacterized LOC101928266
-2.312	0.0064	0.4	AC005831.1	TEC
2.736	0.0087	0.42	AC006449.5	uncharacterized LOC100287808
-3.479	0.0066	0.4	AC008760.1	novel transcript, antisense to TRIP10
-2.317	0.0087	0.42	AC009118.2	novel transcript, antisense to GINS3
2.495	0.007	0.4	AC009120.5	novel transcript
2.786	0.0073	0.4	AC009549.1	novel transcript
-2.883	0.0065	0.4	AC011468.5	novel transcript, antisense to ZNF432
0.842	0.0022	0.3	AC012618.1	ribosomal protein L28 (RPL28) pseudogene
-2.608	0.0031	0.33	AC016727.1	novel transcript, antisense to XPO1
-0.937	0.0068	0.4	AC018521.5	uncharacterized LOC102724532
-2.586	0.0064	0.4	AC018695.6	novel transcript, sense intronic to C16orf74
-2.782	0.0054	0.38	AC018868.1	ribosomal protein L36a (RPL36A) pseudogene
-3.664	0.0038	0.35	AC022417.1	tec
3.393	0.0026	0.32	AC025263.1	uncharacterized LOC101928002
-2.737	0.0097	0.44	AC067942.1	ribosomal protein S6 (RPS6) pseudogene
-3.376	0.0016	0.28	AC072061.1	novel transcript, antisense to CDC2L5
-2.801	0.0011	0.25	AC079630.1	novel transcript, antisense to LRRK2
3.074	0.0072	0.4	AC080013.3	novel transcript, sense intronic to MFSD1
-3.379	0.00072	0.23	AC080013.6	novel transcript
2.181	0.0011	0.26	AC083837.1	novel transcript
-1.514	0.0036	0.34	AC087588.1	ribosomal protein L35a (RPL35A) pseudogene
2.506	0.0046	0.36	AC090517.4	zinc finger protein 280D
-2.035	0.007	0.4	AC091544.4	novel transcript
2.173	0.0041	0.35	AC092332.1	novel transcript, sense intronic to CDYL2
-3.096	0.0098	0.44	AC096772.1	novel transcript
-2.137	0.00046	0.19	AC097717.1	novel transcript
-2.792	0.0089	0.42	AC099489.1	vitellogenin
-1.942	0.00023	0.13	AC100803.3	novel transcript, antisense to MROH5
2.105	0.0067	0.4	AC104109.2	novel transcript
-2.533	0.008	0.42	AC104986.2	uncharacterized LOC105375666
-1.611	0.0089	0.42	AC105052.2	ribosomal protein L7a (RPL7A) pseudogene
-2.218	0.0013	0.28	AC108134.4	novel transcript, sense overlapping ZNF205
2.47	0.0091	0.43	AC108161.1	ribosomal protein S12 (RPS12) pseudogene
-2.799	0.00094	0.24	AC120053.1	novel transcript, antisense to FAM92A1
-3.473	0.0016	0.28	AC124248.1	novel transcript, sense overlapping 3' UTR of BLM
2.434	0.0056	0.38	AC125437.2	TEC
-3.303	0.0034	0.34	AC131159.2	novel transcript, antisense to RFC5
-2.723	0.0096	0.44	AC138409.2	Putative beta-glucuronidase-like protein FLJ75287 pseudogene
-3.168	0.0068	0.4	AC139530.3	novel transcript, antisense to HGS
0.19	0.00052	0.2	ACBD3	acyl-CoA binding domain containing 3
0.638	0.0057	0.38	ADAM8	ADAM metallopeptidase domain 8
-3.031	0.0098	0.44	ADD3-AS1	ADD3 antisense RNA 1
2.772	0.0035	0.34	ADIRF-AS1	ADIRF antisense RNA 1
0.63	0.00039	0.18	ADM	adrenomedullin
0.711	2.2e-06	0.01	ADRB2	adrenoceptor beta 2
2.184	0.0014	0.28	AF129408.1	novel transcript, antisense to BRWD1
2.589	0.0092	0.43	AF131215.4	novel transcript
0.433	0.0083	0.42	AGTRAP	angiotensin II receptor associated protein
-2.902	0.0033	0.34	AL008628.1	novel transcript, overlapping to FAM120B
-2.385	0.0025	0.32	AL035078.1	uncharacterized LOC100506675
-2.731	0.00044	0.19	AL049637.2	uncharacterized LOC105378714
-1.316	0.0091	0.43	AL109811.2	novel transcript, antisense to MASP2
1.299	0.0057	0.39	AL110115.1	novel transcript, sense intronic to HM13
-3.97	4.9e-05	0.062	AL121601.1	uncharacterized LOC101928402
-2.252	0.0066	0.4	AL136295.2	novel transcript
-3.117	0.0048	0.37	AL138785.1	ribosomal protein L27 (RPL27) pseudogene
3.689	0.0014	0.28	AL139246.3	uncharacterized LOC100996583
-1.957	0.0083	0.42	AL139393.2	novel transcript, antisense to MAP3K4
-3.054	0.0056	0.38	AL365356.4	novel transcript
2.587	0.0017	0.29	AL391056.1	novel transcript
3.188	0.0081	0.42	AL844908.2	novel transcript, sense intronic to ITGB2
0.86	0.0092	0.43	ANG	angiogenin
1.086	0.003	0.32	ANGPTL4	angiopoietin like 4
2.315	7.2e-05	0.073	AP000640.1	novel transcript
2.601	0.0014	0.28	AP000919.2	novel transcript, antisense to LPIN2
-3.127	0.0099	0.44	AP001107.9	uncharacterized LOC102724064
2.492	0.0097	0.44	AP002008.3	uncharacterized LOC100132078
3.246	0.0034	0.34	AP002498.1	novel transcript
-2.191	0.0085	0.42	AP002851.1	vegetative cell wall protein gp1-like
0.343	0.0046	0.36	AP1B1	adaptor related protein complex 1 subunit beta 1
0.387	0.0063	0.4	ARFGAP2	ADP ribosylation factor GTPase activating protein 2
0.682	0.0011	0.25	ARHGAP26	Rho GTPase activating protein 26
0.349	0.0079	0.41	ARL14EP	ADP ribosylation factor like GTPase 14 effector protein
-0.527	0.0074	0.41	ARL3	ADP ribosylation factor like GTPase 3
0.692	0.00045	0.19	ARMC5	armadillo repeat containing 5
-1.019	8.4e-05	0.076	ATG2B	autophagy related 2B
0.985	0.0011	0.26	ATOH8	atonal bHLH transcription factor 8
0.308	0.0074	0.41	ATOX1	antioxidant 1 copper chaperone
-2.437	0.0054	0.38	ATP1B1P1	ATPase Na+/K+ transporting subunit beta 1 pseudogene 1
1.8	0.0045	0.36	ATP5F1AP1	ATP synthase F1 subunit alpha pseudogene 1
0.215	0.0043	0.36	ATP6V1D	ATPase H+ transporting V1 subunit D
-0.856	0.0062	0.4	ATP7A	ATPase copper transporting alpha
-2.233	0.0078	0.41	ATXN7L2	ataxin 7 like 2
0.372	0.0064	0.4	ATXN7L3	ataxin 7 like 3
0.328	0.0023	0.31	B4GALT1	beta-1,4-galactosyltransferase 1
0.371	0.0021	0.3	B4GALT3	beta-1,4-galactosyltransferase 3
-0.591	0.0024	0.31	BBS4	Bardet-Biedl syndrome 4
0.5	0.0058	0.39	BCAS3	BCAS3, microtubule associated cell migration factor
1.752	0.00088	0.24	BCL2A1	BCL2 related protein A1
0.422	0.0034	0.34	BCL3	BCL3, transcription coactivator
0.322	0.0053	0.38	BCR	BCR, RhoGEF and GTPase activating protein
0.375	0.0012	0.27	BID	BH3 interacting domain death agonist
-0.889	0.00083	0.23	BIN1	bridging integrator 1
1.115	1.3e-06	0.0097	BIRC3	baculoviral IAP repeat containing 3
0.456	0.0071	0.4	BSPRY	B-box and SPRY domain containing
-0.787	0.0088	0.42	BTBD1	BTB domain containing 1
-1.905	0.00016	0.11	BX088651.4	novel transcript
-0.843	0.0063	0.4	C15orf61	chromosome 15 open reading frame 61
-0.645	0.0035	0.34	C16orf72	chromosome 16 open reading frame 72
0.505	0.0044	0.36	C19orf24	chromosome 19 open reading frame 24
0.56	0.0061	0.39	C19orf47	chromosome 19 open reading frame 47
1.303	0.0039	0.35	C1orf61	chromosome 1 open reading frame 61
1.972	0.0002	0.12	C1QTNF1	C1q and TNF related 1
0.609	0.0094	0.43	C1R	complement C1r
0.605	0.00098	0.24	C1S	complement C1s
-2.215	0.0018	0.29	C20orf85	chromosome 20 open reading frame 85
-3.181	0.0089	0.42	C2orf40	chromosome 2 open reading frame 40
0.371	0.00016	0.11	C3	complement C3
0.67	0.0072	0.4	C5orf63	chromosome 5 open reading frame 63
-2.666	0.0082	0.42	C7orf61	chromosome 7 open reading frame 61
-1.009	0.0089	0.42	CA13	carbonic anhydrase 13
-0.559	0.0022	0.31	CAAP1	caspase activity and apoptosis inhibitor 1
1.606	0.0039	0.35	CALM2P4	calmodulin 2 pseudogene 4
0.277	0.0092	0.43	CALU	calumenin
-0.521	0.002	0.3	CAMK2G	calcium/calmodulin dependent protein kinase II gamma
0.498	0.0053	0.38	CARS2	cysteinyl-tRNA synthetase 2, mitochondrial
-3.271	0.0059	0.39	CBWD6	COBW domain containing 6
-1.234	0.0015	0.28	CCDC113	coiled-coil domain containing 113
0.381	0.009	0.42	CCDC69	coiled-coil domain containing 69
-2.506	0.0018	0.29	CCDC74A	coiled-coil domain containing 74A
2.322	0.00023	0.13	CCL2	C-C motif chemokine ligand 2
2.508	0.0093	0.43	CCL20	C-C motif chemokine ligand 20
0.436	0.0067	0.4	CCNJL	cyclin J like
0.123	0.0079	0.42	CCT7	chaperonin containing TCP1 subunit 7
-1.199	0.0068	0.4	CCZ1B	CCZ1 homolog B, vacuolar protein trafficking and biogenesis associated
-0.427	0.0064	0.4	CD2AP	CD2 associated protein
3.466	0.00032	0.17	CD34	CD34 molecule
0.381	0.0035	0.34	CD55	CD55 molecule (Cromer blood group)
-3.244	0.004	0.35	CD6	CD6 molecule
2.768	0.0063	0.4	CD83	CD83 molecule
0.386	0.00098	0.24	CDCP1	CUB domain containing protein 1
-2.291	0.005	0.38	CDK1	cyclin dependent kinase 1
0.365	0.0068	0.4	CDK2	cyclin dependent kinase 2
-2.953	0.003	0.32	CEACAM7	carcinoembryonic antigen related cell adhesion molecule 7
-1.176	0.0044	0.36	CFAP69	cilia and flagella associated protein 69
0.981	0.0019	0.3	CFB	complement factor B
0.283	0.0028	0.32	CFLAR	CASP8 and FADD like apoptosis regulator
-1.03	0.003	0.32	CHCHD3	coiled-coil-helix-coiled-coil-helix domain containing 3
-1.391	0.0057	0.38	CHEK2	checkpoint kinase 2
-1.109	0.0043	0.36	CIPC	CLOCK interacting pacemaker
-0.638	0.0015	0.28	CLCC1	chloride channel CLIC like 1
0.759	0.0051	0.38	CLDN11	claudin 11
-1.524	0.0083	0.42	CLDN8	claudin 8
-3.222	2e-05	0.036	CLUL1	clusterin like 1
0.389	0.0039	0.35	COLGALT1	collagen beta(1-O)galactosyltransferase 1
-0.701	0.0078	0.41	COMMD6	COMM domain containing 6
0.285	0.0028	0.32	CORO2A	coronin 2A
0.138	0.0053	0.38	CRBN	cereblon
0.257	0.0065	0.4	CREB1	cAMP responsive element binding protein 1
4.399	0.00075	0.23	CSF3	colony stimulating factor 3
0.578	0.0094	0.43	CSGALNACT1	chondroitin sulfate N-acetylgalactosaminyltransferase 1
0.243	0.0089	0.42	CSTF2	cleavage stimulation factor subunit 2
-0.375	0.0018	0.29	CUL1	cullin 1
-2.058	0.0053	0.38	CWH43	cell wall biogenesis 43 C-terminal homolog
1.133	0.007	0.4	CXCL1	C-X-C motif chemokine ligand 1
0.432	0.002	0.3	CXCL16	C-X-C motif chemokine ligand 16
1.404	0.0013	0.28	CXCL3	C-X-C motif chemokine ligand 3
1.892	0.00013	0.097	CXCL5	C-X-C motif chemokine ligand 5
1.165	0.0019	0.3	CXCL6	C-X-C motif chemokine ligand 6
-1.593	0.0069	0.4	CXXC4	CXXC finger protein 4
0.312	0.0097	0.44	CYB561	cytochrome b561
0.328	0.0078	0.41	CYLD	CYLD lysine 63 deubiquitinase
-0.661	0.0058	0.39	CYP4F3	cytochrome P450 family 4 subfamily F member 3
0.365	0.0045	0.36	DAGLB	diacylglycerol lipase beta
-0.573	0.0016	0.28	DANCR	differentiation antagonizing non-protein coding RNA
0.286	0.0022	0.3	DARS	aspartyl-tRNA synthetase
0.349	0.0064	0.4	DCAF10	DDB1 and CUL4 associated factor 10
-2.822	0.0042	0.36	DCAF4L1	DDB1 and CUL4 associated factor 4 like 1
0.337	0.0093	0.43	DDRGK1	DDRGK domain containing 1
0.767	0.0063	0.4	DGKE	diacylglycerol kinase epsilon
-3.246	0.00049	0.2	DLX3	distal-less homeobox 3
0.326	0.0082	0.42	DNAJC5	DnaJ heat shock protein family (Hsp40) member C5
0.416	0.00076	0.23	DNMBP	dynamin binding protein
0.661	0.0061	0.39	DOCK4	dedicator of cytokinesis 4
0.814	0.0039	0.35	DRAM1	DNA damage regulated autophagy modulator 1
0.41	0.0069	0.4	DTX2	deltex E3 ubiquitin ligase 2
0.606	0.0015	0.28	DTX3L	deltex E3 ubiquitin ligase 3L
0.476	0.0041	0.35	DUSP16	dual specificity phosphatase 16
0.703	0.0086	0.42	DUSP8	dual specificity phosphatase 8
0.288	0.0077	0.41	DYNC1LI1	dynein cytoplasmic 1 light intermediate chain 1
-0.844	0.00079	0.23	E2F4	E2F transcription factor 4
-0.753	0.0089	0.42	EAF1	ELL associated factor 1
0.415	0.0012	0.27	ECE1	endothelin converting enzyme 1
-1.515	0.0019	0.3	EEF1A1P9	eukaryotic translation elongation factor 1 alpha 1 pseudogene 9
-2.094	0.006	0.39	EFHB	EF-hand domain family member B
0.564	0.002	0.3	EHD1	EH domain containing 1
0.196	0.0021	0.3	EIF2S2	eukaryotic translation initiation factor 2 subunit beta
-0.706	0.0022	0.3	EIF4B	eukaryotic translation initiation factor 4B
0.683	0.0052	0.38	ELMO3	engulfment and cell motility 3
-1.837	2e-06	0.023	ELOVL4	ELOVL fatty acid elongase 4
-3.178	0.00046	0.19	EMC1-AS1	EMC1 antisense RNA 1
0.239	0.0051	0.38	EMC3	ER membrane protein complex subunit 3
-0.782	0.0063	0.4	ENSA	endosulfine alpha
0.342	0.0058	0.39	ERO1A	endoplasmic reticulum oxidoreductase 1 alpha
0.504	0.0055	0.38	FADS1	fatty acid desaturase 1
-0.385	0.0067	0.4	FAM102A	family with sequence similarity 102 member A
-2.86	0.0046	0.36	FAM166B	family with sequence similarity 166 member B
2.736	0.00092	0.24	FAM167B	family with sequence similarity 167 member B
-0.579	0.0043	0.36	FAM208A	transcription activation suppressor
-0.604	0.0033	0.34	FAM8A1	family with sequence similarity 8 member A1
0.361	0.0079	0.41	FAM98A	family with sequence similarity 98 member A
-1.344	0.0023	0.31	FAXDC2	fatty acid hydroxylase domain containing 2
-2.644	0.0032	0.34	FBXO15	F-box protein 15
0.395	0.0082	0.42	FBXO45	F-box protein 45
0.267	0.0014	0.28	FDFT1	farnesyl-diphosphate farnesyltransferase 1
0.467	0.0056	0.38	FERMT1	fermitin family member 1
0.956	0.00067	0.23	FEZ1	fasciculation and elongation protein zeta 1
2.803	0.0061	0.39	FGF22	fibroblast growth factor 22
0.426	0.0051	0.38	FLOT2	flotillin 2
-0.831	0.0028	0.32	FMC1	formation of mitochondrial complex V assembly factor 1 homolog
-2.005	0.0046	0.36	FO393415.2	ribosomal protein L30 (RPL30) pseudogene
0.18	0.01	0.44	FOSL2	FOS like 2, AP-1 transcription factor subunit
-3.76	0.0053	0.38	FOXJ1	forkhead box J1
1.942	0.0013	0.28	FSCN2	fascin actin-bundling protein 2, retinal
0.46	0.00086	0.24	FUT11	fucosyltransferase 11
-0.895	0.0052	0.38	GABRP	gamma-aminobutyric acid type A receptor pi subunit
-0.442	0.0092	0.43	GAN	gigaxonin
0.416	0.0029	0.32	GANC	glucosidase alpha, neutral C
3.336	0.0091	0.43	GBP7	guanylate binding protein 7
0.437	0.0017	0.29	GPANK1	G-patch domain and ankyrin repeats 1
-0.942	0.0095	0.43	GPRASP2	G protein-coupled receptor associated sorting protein 2
0.334	0.0071	0.4	GRAMD2B	GRAM domain containing 2B
0.517	0.0013	0.28	GRINA	glutamate ionotropic receptor NMDA type subunit associated protein 1
0.535	0.0066	0.4	GRK3	G protein-coupled receptor kinase 3
-0.841	0.0018	0.29	GSR	glutathione-disulfide reductase
-0.77	0.0089	0.42	GSTA2	glutathione S-transferase alpha 2
-0.577	0.0021	0.3	GTF3C4	general transcription factor IIIC subunit 4
0.331	0.0091	0.43	H2AFJ	H2A histone family member J
-0.828	0.0081	0.42	H3F3A	H3 histone family member 3A
-1.142	0.0072	0.4	H3F3AP5	H3 histone, family 3A, pseudogene 5
0.947	0.0023	0.31	HBEGF	heparin binding EGF like growth factor
0.159	0.006	0.39	HDGF	heparin binding growth factor
-0.732	0.0077	0.41	HIBCH	3-hydroxyisobutyryl-CoA hydrolase
0.312	0.007	0.4	HIF1AN	hypoxia inducible factor 1 subunit alpha inhibitor
-2.854	0.001	0.25	HIST2H4A	histone cluster 2 H4 family member a
0.484	0.0048	0.37	HIVEP1	human immunodeficiency virus type I enhancer binding protein 1
1.055	0.00083	0.23	HLA-DRB6	major histocompatibility complex, class II, DR beta 6 (pseudogene)
-1.17	0.0038	0.35	HSD11B2	hydroxysteroid 11-beta dehydrogenase 2
0.416	0.00057	0.21	HSPA5	heat shock protein family A (Hsp70) member 5
-0.316	0.0082	0.42	HTATSF1	HIV-1 Tat specific factor 1
0.326	0.0085	0.42	HYOU1	hypoxia up-regulated 1
0.931	0.00037	0.17	ICAM1	intercellular adhesion molecule 1
0.413	0.0088	0.42	IDH3G	isocitrate dehydrogenase 3 (NAD(+)) gamma
0.765	0.00031	0.17	IER3	immediate early response 3
1.291	0.004	0.35	IFI35	interferon induced protein 35
0.775	0.0098	0.44	IFITM2	interferon induced transmembrane protein 2
0.899	0.00096	0.24	IFITM3	interferon induced transmembrane protein 3
-1.002	0.0055	0.38	IFT52	intraflagellar transport 52
0.2	0.0076	0.41	IGF2BP2	insulin like growth factor 2 mRNA binding protein 2
0.78	0.00072	0.23	IKBKE	inhibitor of nuclear factor kappa B kinase subunit epsilon
-0.938	0.0033	0.34	IKZF4	IKAROS family zinc finger 4
1.245	0.0064	0.4	IL32	interleukin 32
0.322	0.0011	0.26	IL4R	interleukin 4 receptor
2.832	0.0026	0.32	IL7R	interleukin 7 receptor
0.95	0.0013	0.28	INHBA	inhibin subunit beta A
0.532	0.0001	0.087	IRAK3	interleukin 1 receptor associated kinase 3
0.352	0.0021	0.3	JADE2	jade family PHD finger 2
-1.855	0.0069	0.4	KCNQ5-IT1	KCNQ5 intronic transcript 1
-1.969	0.0028	0.32	KIAA0825	KIAA0825
3.281	0.0027	0.32	KIF3AP1	kinesin family member 3A pseudogene 1
-0.567	0.0035	0.34	KLHL12	kelch like family member 12
0.524	0.0091	0.43	KMT5A	lysine methyltransferase 5A
1.583	0.00018	0.12	KRT6B	keratin 6B
-0.702	0.00078	0.23	LACTB2	lactamase beta 2
0.465	0.0099	0.44	LAMC2	laminin subunit gamma 2
-0.628	0.00036	0.17	LANCL1	LanC like 1
0.723	0.00013	0.097	LCN2	lipocalin 2
0.414	0.00053	0.2	LDLR	low density lipoprotein receptor
3.13	0.0087	0.42	LGALS17A	galectin 14 pseudogene
0.884	0.0068	0.4	LGALS9	galectin 9
1.309	1.5e-05	0.034	LINC02015	long intergenic non-protein coding RNA 2015
-3.003	0.0084	0.42	LINC02018	long intergenic non-protein coding RNA 2018
-2.796	0.0039	0.35	LINC02323	long intergenic non-protein coding RNA 2323
2.305	0.0058	0.39	LINGO1	leucine rich repeat and Ig domain containing 1
-2.456	0.01	0.44	LRRC43	leucine rich repeat containing 43
0.802	0.0083	0.42	LRRC61	leucine rich repeat containing 61
-2.418	0.0068	0.4	LRRC66	leucine rich repeat containing 66
-2.512	0.0089	0.42	LRRFIP1P1	LRR binding FLII interacting protein 1 pseudogene 1
0.595	0.0015	0.28	LSS	lanosterol synthase
2.392	0.0029	0.32	LTB	lymphotoxin beta
0.39	0.0011	0.26	LYN	LYN proto-oncogene, Src family tyrosine kinase
0.881	7.4e-05	0.073	MAFF	MAF bZIP transcription factor F
0.302	0.0037	0.35	MAOA	monoamine oxidase A
-0.942	0.0026	0.32	MAP4K2	mitogen-activated protein kinase kinase kinase kinase 2
0.362	2.6e-05	0.039	MFSD10	major facilitator superfamily domain containing 10
1.706	0.0038	0.35	MIR222	microRNA 222
1.011	0.0088	0.42	MMP1	matrix metallopeptidase 1
0.31	0.0035	0.34	MPHOSPH6	M-phase phosphoprotein 6
0.379	0.0017	0.29	MRPS10	mitochondrial ribosomal protein S10
0.458	0.0013	0.28	MRPS18A	mitochondrial ribosomal protein S18A
0.603	0.00058	0.21	MT2A	metallothionein 2A
0.344	0.0048	0.37	MUL1	mitochondrial E3 ubiquitin protein ligase 1
1.904	0.007	0.4	MX1	MX dynamin like GTPase 1
0.28	0.00061	0.22	MYDGF	myeloid derived growth factor
1.713	0.00072	0.23	MYMX	myomixer, myoblast fusion factor
0.764	4.2e-05	0.056	N4BP1	NEDD4 binding protein 1
0.368	0.0099	0.44	NAMPT	nicotinamide phosphoribosyltransferase
0.679	2.6e-05	0.039	NCOA7	nuclear receptor coactivator 7
0.283	0.003	0.32	NDUFC2	NADH:ubiquinone oxidoreductase subunit C2
0.512	0.0032	0.34	NFATC1	nuclear factor of activated T cells 1
0.215	0.0096	0.44	NFATC2IP	nuclear factor of activated T cells 2 interacting protein
0.65	0.0038	0.35	NFKB2	nuclear factor kappa B subunit 2
0.632	0.00036	0.17	NFKBIA	NFKB inhibitor alpha
0.718	0.0027	0.32	NFKBIE	NFKB inhibitor epsilon
-0.521	0.0031	0.33	NHLRC2	NHL repeat containing 2
1.308	0.0021	0.3	NKD1	NKD1, WNT signaling pathway inhibitor
0.84	0.0046	0.36	NKX3-1	NK3 homeobox 1
-2.853	0.0045	0.36	NMU	neuromedin U
-0.549	0.0023	0.31	NNT	nicotinamide nucleotide transhydrogenase
-0.467	0.0038	0.35	NOC2L	NOC2 like nucleolar associated transcriptional repressor
0.389	0.0034	0.34	NOP14-AS1	NOP14 antisense RNA 1
-2.866	0.0026	0.32	NOTUM	notum, palmitoleoyl-protein carboxylesterase
-0.523	0.0081	0.42	NQO1	NAD(P)H quinone dehydrogenase 1
-0.674	0.0066	0.4	NUBPL	nucleotide binding protein like
-1.69	0.0084	0.42	NUDT7	nudix hydrolase 7
-0.743	0.00051	0.2	OARD1	O-acyl-ADP-ribose deacylase 1
0.278	0.0071	0.4	OGFOD1	2-oxoglutarate and iron dependent oxygenase domain containing 1
0.37	0.0028	0.32	OGFR	opioid growth factor receptor
0.486	0.0028	0.32	OPTN	optineurin
0.692	0.0037	0.35	P2RY2	purinergic receptor P2Y2
0.187	0.0016	0.28	P4HB	prolyl 4-hydroxylase subunit beta
-0.404	0.0075	0.41	PABPC1L	poly(A) binding protein cytoplasmic 1 like
-0.342	0.0028	0.32	PABPC4	poly(A) binding protein cytoplasmic 4
0.673	0.0048	0.37	PARP14	poly(ADP-ribose) polymerase family member 14
-0.824	0.0022	0.3	PAX9	paired box 9
-1.847	0.007	0.4	PCDHB11	protocadherin beta 11
-3.403	0.0029	0.32	PCDHGA11	protocadherin gamma subfamily A, 11
1.839	0.0065	0.4	PCDHGB1	protocadherin gamma subfamily B, 1
1.169	9.7e-09	0.00022	PDZK1IP1	PDZK1 interacting protein 1
-0.364	0.0096	0.44	PEX19	peroxisomal biogenesis factor 19
2.253	0.0064	0.4	PGAM2	phosphoglycerate mutase 2
-0.549	0.001	0.25	PGAP2	post-GPI attachment to proteins 2
1.237	2.1e-05	0.036	PGLYRP4	peptidoglycan recognition protein 4
0.302	0.0087	0.42	PGM3	phosphoglucomutase 3
0.571	0.0015	0.28	PHF11	PHD finger protein 11
1.678	5.8e-05	0.065	PI3	peptidase inhibitor 3
-0.728	0.002	0.3	PLS1	plastin 1
0.273	0.0022	0.3	PNKD	PNKD, MBL domain containing
2.196	0.0035	0.34	PNMT	phenylethanolamine N-methyltransferase
0.353	0.0089	0.42	POLDIP3	DNA polymerase delta interacting protein 3
0.163	0.0055	0.38	POMP	proteasome maturation protein
0.241	0.0034	0.34	PON2	paraoxonase 2
0.303	0.005	0.38	PREB	prolactin regulatory element binding
0.286	0.0077	0.41	PRELID1	PRELI domain containing 1
0.228	0.0067	0.4	PRMT5	protein arginine methyltransferase 5
1.89	0.0072	0.4	PRSS29P	serine protease 29, pseudogene
0.358	0.00069	0.23	PSEN1	presenilin 1
0.655	0.0076	0.41	PSMB9	proteasome subunit beta 9
0.869	3e-05	0.043	PSTPIP2	proline-serine-threonine phosphatase interacting protein 2
0.202	0.00011	0.088	PTP4A2	protein tyrosine phosphatase type IVA, member 2
0.406	0.0019	0.3	PTPN12	protein tyrosine phosphatase, non-receptor type 12
0.153	0.0025	0.32	PTTG1IP	PTTG1 interacting protein
0.222	0.0023	0.31	PWP1	PWP1 homolog, endonuclein
1.037	0.0062	0.4	PYCR1	pyrroline-5-carboxylate reductase 1
-0.655	0.0042	0.36	QRSL1	QRSL1, glutaminyl-tRNA amidotransferase subunit A
0.318	0.00079	0.23	RABGGTA	Rab geranylgeranyltransferase subunit alpha
-0.397	0.0047	0.36	RASAL2	RAS protein activator like 2
0.523	0.00011	0.088	RASSF4	Ras association domain family member 4
-1.269	0.003	0.32	RASSF8-AS1	RASSF8 antisense RNA 1
0.151	0.0089	0.42	RBM8A	RNA binding motif protein 8A
0.508	0.00053	0.2	RCAN1	regulator of calcineurin 1
0.165	0.0097	0.44	RDH11	retinol dehydrogenase 11
0.861	8.4e-07	0.0095	RELB	RELB proto-oncogene, NF-kB subunit
-0.866	0.004	0.35	RETREG1	reticulophagy regulator 1
0.631	0.0017	0.29	RETREG3	reticulophagy regulator family member 3
1.696	0.0014	0.28	RF00019	NA
2.117	0.0035	0.34	RF00019	NA
2.129	0.0089	0.42	RF00019	NA
0.742	0.0023	0.31	RFTN1	raftlin, lipid raft linker 1
-0.75	0.0076	0.41	RFX7	regulatory factor X7
0.618	0.0048	0.37	RHBDF2	rhomboid 5 homolog 2
1.252	0.008	0.42	RHCG	Rh family C glycoprotein
-1.083	0.0078	0.41	RINT1	RAD50 interactor 1
0.355	0.0055	0.38	RNF121	ring finger protein 121
0.362	0.0034	0.34	RNF145	ring finger protein 145
0.207	0.0098	0.44	RNF19A	ring finger protein 19A, RBR E3 ubiquitin protein ligase
-1.887	0.0057	0.39	RNF32	ring finger protein 32
-2.889	0.0089	0.42	RNU1-124P	RNA, U1 small nuclear 124, pseudogene
2.682	0.0047	0.37	RNY4P34	RNY4 pseudogene 34
-1.661	0.0053	0.38	ROPN1L	rhophilin associated tail protein 1 like
-1.358	0.0059	0.39	RP1	RP1, axonemal microtubule associated
-2.979	0.0036	0.34	RPL21P120	ribosomal protein L21 pseudogene 120
-2.956	0.0046	0.36	RPL35AP15	ribosomal protein L35a pseudogene 15
2.014	0.00031	0.17	RPL7L1P12	ribosomal protein L7 like 1 pseudogene 12
-1.84	0.006	0.39	RPS7P10	ribosomal protein S7 pseudogene 10
-0.589	0.00036	0.17	RREB1	ras responsive element binding protein 1
0.528	0.0014	0.28	RRP1	ribosomal RNA processing 1
-0.893	0.0058	0.39	RUNX2	runt related transcription factor 2
2.511	8.1e-05	0.076	RWDD4P1	RWD domain containing 4 pseudogene 1
-0.473	0.0068	0.4	RXYLT1	ribitol xylosyltransferase 1
0.723	0.0002	0.12	S100P	S100 calcium binding protein P
1.304	5.2e-06	0.017	SAA1	serum amyloid A1
1.32	7.8e-06	0.022	SAA2	serum amyloid A2
1.459	0.00067	0.23	SAA4	serum amyloid A4, constitutive
2.848	0.0041	0.35	SAMSN1	SAM domain, SH3 domain and nuclear localization signals 1
0.29	0.0017	0.29	SAT1	spermidine/spermine N1-acetyltransferase 1
-0.533	0.0017	0.29	SATB1	SATB homeobox 1
2.493	0.0052	0.38	SCARNA7	small Cajal body-specific RNA 7
0.293	0.0058	0.39	SCFD2	sec1 family domain containing 2
-1.634	0.00053	0.2	SCOC-AS1	SCOC antisense RNA 1
-0.885	0.0023	0.31	SCX	scleraxis bHLH transcription factor
-1.71	0.0028	0.32	SDHAF3	succinate dehydrogenase complex assembly factor 3
0.391	0.0033	0.34	SEC61A1	Sec61 translocon alpha 1 subunit
0.273	0.0085	0.42	SEL1L	SEL1L, ERAD E3 ligase adaptor subunit
-1.159	0.0056	0.38	SEMA4A	semaphorin 4A
-0.615	0.0079	0.42	SEPTIN10	septin 10
1.008	0.002	0.3	SGPP2	sphingosine-1-phosphate phosphatase 2
0.428	0.0015	0.28	SHISA5	shisa family member 5
0.57	0.00041	0.18	SIX5	SIX homeobox 5
-0.778	0.009	0.43	SLBP	stem-loop binding protein
0.556	1.4e-05	0.034	SLC11A2	solute carrier family 11 member 2
0.454	0.0052	0.38	SLC16A3	solute carrier family 16 member 3
-2.492	0.0089	0.42	SLC16A6	solute carrier family 16 member 6
0.506	5.7e-05	0.065	SLC25A37	solute carrier family 25 member 37
1.754	0.0025	0.32	SLC26A4	solute carrier family 26 member 4
3.138	0.0076	0.41	SLC26A4-AS1	SLC26A4 antisense RNA 1
0.437	0.0024	0.31	SLC38A10	solute carrier family 38 member 10
0.514	0.00033	0.17	SLC43A2	solute carrier family 43 member 2
-0.913	0.0084	0.42	SLC44A3	solute carrier family 44 member 3
0.36	0.0077	0.41	SLC52A2	solute carrier family 52 member 2
0.484	0.0028	0.32	SLC6A14	solute carrier family 6 member 14
-2.854	0.005	0.38	SLITRK5	SLIT and NTRK like family member 5
2.341	0.0025	0.32	SMC5-AS1	SMC5 antisense RNA 1 (head to head)
1.619	0.005	0.38	SNHG27	small nucleolar RNA host gene 27
-0.351	0.0034	0.34	SNHG5	small nucleolar RNA host gene 5
-2.113	0.0045	0.36	SNTN	sentan, cilia apical structure protein
-0.668	0.0069	0.4	SOX13	SRY-box 13
-1.325	0.0055	0.38	SOX21-AS1	SOX21 antisense divergent transcript 1
0.991	0.0004	0.18	SPDEF	SAM pointed domain containing ETS transcription factor
2.959	0.0017	0.29	SPRR2G	small proline rich protein 2G
0.366	0.005	0.38	SPRYD3	SPRY domain containing 3
-2.978	0.007	0.4	SRP54-AS1	SRP54 antisense RNA 1 (head to head)
0.29	0.0044	0.36	STAM	signal transducing adaptor molecule
-2.384	0.00082	0.23	STATH	statherin
0.745	0.0014	0.28	STC1	stanniocalcin 1
0.214	0.0036	0.34	STOM	stomatin
0.707	0.0021	0.3	STOML1	stomatin like 1
0.208	0.0055	0.38	STT3A	STT3A, catalytic subunit of the oligosaccharyltransferase complex
0.221	0.0056	0.38	SYNGR2	synaptogyrin 2
-3.018	0.0064	0.4	TACR2	tachykinin receptor 2
-0.555	0.009	0.42	TAF1D	TATA-box binding protein associated factor, RNA polymerase I subunit D
0.404	0.00074	0.23	TAPBP	TAP binding protein
0.444	0.0029	0.32	TAPBPL	TAP binding protein like
-0.338	0.0087	0.42	TBRG1	transforming growth factor beta regulator 1
0.41	0.01	0.44	TFIP11	tuftelin interacting protein 11
0.19	0.0019	0.3	TGOLN2	trans-golgi network protein 2
-0.902	0.0055	0.38	TLR1	toll like receptor 1
2.52	0.00093	0.24	TM4SF19	transmembrane 4 L six family member 19
0.411	0.0067	0.4	TMEM104	transmembrane protein 104
3.461	0.00012	0.096	TMEM105	TMEM105 long non-coding RNA
0.204	0.0046	0.36	TMEM18	transmembrane protein 18
-0.793	0.0071	0.4	TMEM218	transmembrane protein 218
0.556	0.0097	0.44	TMEM45A	transmembrane protein 45A
0.444	0.0055	0.38	TMEM51	transmembrane protein 51
-2.244	0.0036	0.34	TMEM92-AS1	TMEM92 antisense RNA 1
0.719	0.0066	0.4	TNFAIP2	TNF alpha induced protein 2
1.195	0.0024	0.31	TNFAIP3	TNF alpha induced protein 3
3.125	0.0014	0.28	TNFAIP6	TNF alpha induced protein 6
0.425	0.0074	0.41	TNFRSF10A	TNF receptor superfamily member 10a
2.312	0.00063	0.22	TNFSF15	TNF superfamily member 15
0.865	7.4e-05	0.073	TNIP1	TNFAIP3 interacting protein 1
2.232	0.0036	0.34	TNIP3	TNFAIP3 interacting protein 3
0.312	0.0061	0.39	TOM1	target of myb1 membrane trafficking protein
-0.445	0.0029	0.32	TPD52L1	TPD52 like 1
0.286	0.0045	0.36	TPI1	triosephosphate isomerase 1
-3.249	0.0068	0.4	TRIP13	thyroid hormone receptor interactor 13
1.134	0.007	0.4	TSSK6	testis specific serine kinase 6
-0.578	0.0055	0.38	TSTD2	thiosulfate sulfurtransferase like domain containing 2
0.161	0.0015	0.28	TTC1	tetratricopeptide repeat domain 1
0.99	0.0071	0.4	TYMP	thymidine phosphorylase
-1.363	0.0055	0.38	TYRO3	TYRO3 protein tyrosine kinase
2.02	0.0031	0.33	U62317.1	novel transcript
0.316	0.0015	0.28	UBC	ubiquitin C
0.731	0.0038	0.35	UBE2L6	ubiquitin conjugating enzyme E2 L6
0.267	0.00084	0.23	UBE2V2	ubiquitin conjugating enzyme E2 V2
0.217	0.0055	0.38	UROS	uroporphyrinogen III synthase
0.418	0.00089	0.24	UXS1	UDP-glucuronate decarboxylase 1
-2.663	0.0084	0.42	VAX2	ventral anterior homeobox 2
-2.033	0.0043	0.36	VIM-AS1	VIM antisense RNA 1
0.383	0.0085	0.42	VKORC1	vitamin K epoxide reductase complex subunit 1
1.269	2.7e-06	0.01	VNN2	vanin 2
0.317	0.0029	0.32	VPS4A	vacuolar protein sorting 4 homolog A
0.474	0.0038	0.35	VRK3	VRK serine/threonine kinase 3
0.622	0.0013	0.28	WDR25	WD repeat domain 25
0.718	0.0025	0.32	WFDC21P	WAP four-disulfide core domain 21, pseudogene
0.488	0.003	0.32	WNT4	Wnt family member 4
0.37	0.0028	0.32	WTAP	WT1 associated protein
-0.482	0.0038	0.35	WWC3	WWC family member 3
1.144	0.0023	0.31	XDH	xanthine dehydrogenase
0.304	0.0022	0.3	YIF1A	Yip1 interacting factor homolog A, membrane trafficking protein
-1.419	0.0046	0.36	Z95331.1	novel transcript, sense overlapping ATXN10
1.363	2.4e-06	0.01	ZC3H12A	zinc finger CCCH-type containing 12A
0.806	0.00091	0.24	ZFP41	ZFP41 zinc finger protein
0.323	0.0064	0.4	ZFP90	ZFP90 zinc finger protein
0.275	0.0039	0.35	ZFP91	ZFP91 zinc finger protein
-1.359	0.0017	0.29	ZFY-AS1	ZFY antisense RNA 1
-0.968	0.0099	0.44	ZFYVE28	zinc finger FYVE-type containing 28
0.708	0.0002	0.12	ZG16B	zymogen granule protein 16B
0.274	0.0019	0.3	ZMIZ2	zinc finger MIZ-type containing 2
-1.577	0.0039	0.35	ZNF138	zinc finger protein 138
0.78	0.0019	0.3	ZNF275	zinc finger protein 275
-1.097	0.00015	0.11	ZNF284	zinc finger protein 284
-0.504	0.009	0.43	ZNF462	zinc finger protein 462
-0.892	0.0095	0.43	ZNF512	zinc finger protein 512
-0.913	0.0083	0.42	ZNF548	zinc finger protein 548
-0.755	0.0024	0.31	ZNF570	zinc finger protein 570
-1.52	0.007	0.4	ZNF599	zinc finger protein 599
-0.999	0.0045	0.36	ZNF675	zinc finger protein 675
-1.232	0.0041	0.35	ZNF704	zinc finger protein 704
0.339	0.0029	0.32	ZNF91	zinc finger protein 91
0.579	0.0028	0.32	ZNFX1	zinc finger NFX1-type containing 1
0.49	0.0047	0.36	ZNHIT2	zinc finger HIT-type containing 2

## Sheet: 72hr PI (436 genes p<0.01)
Log2 Fold-change (SCoV-2/Uninfected)	p_value	FDR p_value	SYMBOL	GENENAME
-2.526	0.0097	0.52	A2ML1	alpha-2-macroglobulin like 1
-0.872	0.0027	0.36	ABCA2	ATP binding cassette subfamily A member 2
2.167	0.00085	0.22	AC002070.1	uncharacterized LOC105370027
-2.137	0.0018	0.29	AC002451.1	novel transcript
-2.573	8.1e-05	0.062	AC002558.3	novel transcript, sense intronic to CDC27
-0.618	0.0059	0.45	AC004656.1	NA
-2.689	0.0077	0.48	AC005046.1	novel transcript, antisense to LAMB1
-2.721	0.0025	0.35	AC005224.1	novel transcript
-1.573	0.0031	0.36	AC005840.4	novel transcript, antisense to VAMP1
4.062	3.7e-05	0.04	AC006486.2	TEC
2.146	0.0098	0.52	AC008115.4	novel transcript
-2.401	0.00051	0.18	AC008147.4	novel pseudogene
1.748	0.0066	0.46	AC008817.1	t-complex 1 (TCP1) pseudogene
-2.544	0.0045	0.42	AC009118.2	novel transcript, antisense to GINS3
3.138	0.004	0.4	AC009961.1	bromodomain adjacent to zinc finger domain 2B
-1.682	0.0015	0.27	AC011825.4	novel transcript, antisense to RNF138
-2.381	0.0077	0.48	AC012651.1	novel transcript
1.952	0.00069	0.21	AC018653.3	novel transcript
2.384	0.0081	0.48	AC018737.2	TEC
-1.453	0.0084	0.49	AC025171.1	uncharacterized LOC648987
2.882	0.0095	0.52	AC025580.2	novel transcript, antisense to SLC30A4
3.295	0.0042	0.41	AC026367.1	novel transcript
-1.694	4.7e-06	0.015	AC026979.2	novel transcript
-3.958	3.7e-05	0.04	AC040169.1	novel transcript, antisense to MBTPS1
2.337	0.0058	0.45	AC048382.2	novel transcript
2.379	0.0062	0.45	AC073283.1	novel transcript
1.979	0.00019	0.1	AC074050.4	novel transcript
-3.351	0.0036	0.37	AC079416.2	novel transcript
3.212	0.00017	0.094	AC079944.1	ribosomal protein S10 (RPS10) pseudogene
-2.128	0.0062	0.45	AC084859.1	uncharacterized LOC105376557
-2.125	0.0044	0.42	AC091182.2	novel transcript
2.744	0.00035	0.14	AC091544.4	novel transcript
2.857	0.0016	0.28	AC092279.2	TEC
-2.907	9.3e-05	0.066	AC092755.2	novel transcript, antisense to BNIP2
3.772	0.00015	0.086	AC092919.2	TEC
2.07	0.0073	0.48	AC097505.1	novel transcript, antisense to KCNIP4
1.287	0.001	0.24	AC098828.1	ribosomal protein S16 (RPS16) pseudogene
2.372	0.0086	0.5	AC099850.1	novel transcript
2.111	0.0034	0.37	AC104339.1	ribosomal protein S26 (RPS26) pseudogene
-3.285	0.0065	0.45	AC104695.2	novel transcript
-2.972	0.0043	0.42	AC110769.2	novel transcript
-1.978	0.0082	0.48	AC120057.3	TEC
-2.806	0.0007	0.21	AC120498.9	novel transcript, antisense to UBE2I
1.474	0.0097	0.52	AC122710.2	novel transcript
1.547	0.0072	0.48	AC123768.3	novel transcript, antisense to GOLGA8N
2.425	0.0011	0.24	AC138627.1	uncharacterized LOC101928035
-2.273	0.0029	0.36	AC139887.2	uncharacterized LOC100129917
-1.438	0.0019	0.3	AC245060.5	novel transcript
0.695	0.0055	0.45	ADAM8	ADAM metallopeptidase domain 8
-0.951	0.0036	0.37	ADIRF	adipogenesis regulatory factor
0.68	1e-05	0.021	ADRB2	adrenoceptor beta 2
-1.947	0.0049	0.43	AL035461.2	novel transcript
2.825	0.0064	0.45	AL162426.1	novel transcript
3.2	1.2e-05	0.022	AL162430.1	ribosomal protein S2 (RPS2) pseudogene
3.784	2.8e-05	0.045	AL354707.1	novel transcript
2.745	0.0053	0.44	AL354893.1	ribosomal protein S26 (RPS26) pseudogene
-2.915	0.0046	0.43	AL365356.4	novel transcript
1.745	0.0069	0.47	AL391056.1	novel transcript
1.763	0.0079	0.48	AL512506.2	TEC
1.091	0.0091	0.51	AL591485.1	uncharacterized LOC100506207
-2.242	0.0018	0.29	AL606760.3	novel transcript, antisense to C1orf123 & MAGOH
3.029	0.0037	0.37	AL669818.1	RAN binding protein 1 (RANBP1) pseudogene
-0.409	0.0037	0.38	ALDH1A3	aldehyde dehydrogenase 1 family member A3
0.952	0.0025	0.35	ALOX15B	arachidonate 15-lipoxygenase, type B
-0.447	0.0082	0.48	ANK3	ankyrin 3
0.333	0.0076	0.48	ANKFY1	ankyrin repeat and FYVE domain containing 1
-1.164	0.0011	0.24	ANXA9	annexin A9
3.011	0.0035	0.37	AP000692.1	novel transcript, sense overlapping MORC3
-3.293	0.001	0.24	AP001412.1	novel transcript, antisense to DSCR3
2.525	0.0098	0.52	AP002336.1	novel transcript
3.292	0.0054	0.44	AP006545.1	novel transcript, overlapping to EIF4EBP1
-2.468	0.0035	0.37	APOBEC3H	apolipoprotein B mRNA editing enzyme catalytic subunit 3H
-0.327	0.00077	0.22	ARHGAP23	Rho GTPase activating protein 23
-0.527	0.0093	0.52	ARHGDIB	Rho GDP dissociation inhibitor beta
-0.382	0.0033	0.37	ARID1B	AT-rich interaction domain 1B
0.597	0.0024	0.34	ASH2L	ASH2 like, histone lysine methyltransferase complex subunit
1.283	0.00074	0.21	ATP13A4	ATPase 13A4
1.463	0.0032	0.36	ATP5MGP3	ATP synthase membrane subunit g pseudogene 3
-2.436	0.0017	0.28	ATP6V1B1	ATPase H+ transporting V1 subunit B1
3.459	0.0059	0.45	ATRNL1	attractin like 1
-0.426	0.00036	0.14	AUTS2	AUTS2, activator of transcription and developmental regulator
-0.896	0.0051	0.43	AZGP1	alpha-2-glycoprotein 1, zinc-binding
-0.538	0.0077	0.48	B3GNT3	UDP-GlcNAc:betaGal beta-1,3-N-acetylglucosaminyltransferase 3
0.39	0.0013	0.25	B4GALT1	beta-1,4-galactosyltransferase 1
0.449	0.0012	0.24	BCAP29	B cell receptor associated protein 29
-0.661	0.0033	0.37	BCAS4	breast carcinoma amplified sequence 4
-0.528	0.0064	0.45	BCKDK	branched chain ketoacid dehydrogenase kinase
2.228	0.00037	0.15	BCL2A1	BCL2 related protein A1
0.389	0.0021	0.32	BID	BH3 interacting domain death agonist
0.928	2.6e-05	0.036	BIRC3	baculoviral IAP repeat containing 3
-0.421	0.0017	0.29	BLVRA	biliverdin reductase A
0.881	0.0048	0.43	BMP2	bone morphogenetic protein 2
-1.919	0.0027	0.36	BPIFB2	BPI fold containing family B member 2
0.49	0.0031	0.36	BTN3A2	butyrophilin subfamily 3 member A2
-1.656	0.0096	0.52	BX649632.1	novel transcript, antisense to WDR5
1.851	0.0034	0.37	BX679664.3	ribosomal protein L17 (RPL17) pseudogene
1.953	0.00043	0.16	C15orf48	chromosome 15 open reading frame 48
2.296	9.3e-06	0.026	C1QTNF1	C1q and TNF related 1
0.709	0.0037	0.37	C1R	complement C1r
1.202	1.1e-06	0.0064	C1S	complement C1s
-0.734	0.0054	0.44	C20orf96	chromosome 20 open reading frame 96
-3.731	0.0008	0.22	C9orf106	chromosome 9 open reading frame 106 (putative)
2.676	0.0023	0.34	CACNA1A	calcium voltage-gated channel subunit alpha1 A
-2.681	0.0023	0.34	CAMKK1	calcium/calmodulin dependent protein kinase kinase 1
-0.28	0.0032	0.36	CBR1	carbonyl reductase 1
-0.526	0.0013	0.25	CCDC80	coiled-coil domain containing 80
3.81	4.5e-07	0.0051	CCL2	C-C motif chemokine ligand 2
3.274	0.009	0.51	CCL20	C-C motif chemokine ligand 20
1.074	0.0049	0.43	CCL28	C-C motif chemokine ligand 28
3.921	0.0011	0.24	CCL5	C-C motif chemokine ligand 5
2.359	0.0097	0.52	CD38	CD38 molecule
2.307	0.0014	0.26	CD70	CD70 molecule
0.324	0.0031	0.36	CFLAR	CASP8 and FADD like apoptosis regulator
1.782	0.005	0.43	CHI3L2	chitinase 3 like 2
1.923	0.0087	0.5	CHN1	chimerin 1
-0.954	0.0034	0.37	CIB2	calcium and integrin binding family member 2
-0.742	0.0029	0.36	CKMT1B	creatine kinase, mitochondrial 1B
1.257	0.00035	0.14	CLDN11	claudin 11
1.306	0.00058	0.19	CLMP	CXADR like membrane protein
1.286	0.0027	0.36	COL22A1	collagen type XXII alpha 1 chain
1.32	0.0067	0.46	COL5A1	collagen type V alpha 1 chain
-2.855	0.0016	0.28	CPT1B	carnitine palmitoyltransferase 1B
-0.631	0.0061	0.45	CRLF1	cytokine receptor like factor 1
4.411	0.0012	0.25	CSF3	colony stimulating factor 3
1.115	0.0095	0.52	CSTB	cystatin B
1.756	0.00023	0.11	CXCL1	C-X-C motif chemokine ligand 1
1.749	0.00051	0.18	CXCL3	C-X-C motif chemokine ligand 3
3.083	7.3e-07	0.0055	CXCL5	C-X-C motif chemokine ligand 5
1.73	4.3e-05	0.05	CXCL6	C-X-C motif chemokine ligand 6
2.373	0.0018	0.29	CXCL8	C-X-C motif chemokine ligand 8
0.687	0.0012	0.25	CYP27A1	cytochrome P450 family 27 subfamily A member 1
-0.96	0.00021	0.11	CYP4F3	cytochrome P450 family 4 subfamily F member 3
-0.516	0.0068	0.46	CYTOR	cytoskeleton regulator RNA
-1.672	0.0019	0.3	DAP3P2	death associated protein 3 pseudogene 2
0.685	0.0026	0.35	DEFB1	defensin beta 1
-2.952	0.0026	0.35	DET1	DET1, COP1 ubiquitin ligase partner
-2.794	0.0032	0.37	DIRAS1	DIRAS family GTPase 1
-3.354	0.0011	0.24	DLG1-AS1	DLG1 antisense RNA 1
0.341	0.0011	0.24	DNAJB11	DnaJ heat shock protein family (Hsp40) member B11
-0.517	0.0032	0.36	DOCK6	dedicator of cytokinesis 6
1.485	0.0036	0.37	DYNLL1P1	dynein light chain LC8-type 1 pseudogene 1
-0.372	0.008	0.48	EFNA5	ephrin A5
1.042	0.0017	0.29	EIF2AK2	eukaryotic translation initiation factor 2 alpha kinase 2
-0.311	0.0048	0.43	EIF5B	eukaryotic translation initiation factor 5B
-0.311	0.0049	0.43	EMD	emerin
2.816	0.0036	0.37	EPB41L4A-DT	EPB41L4A divergent transcript
-0.949	0.0092	0.51	EPHB6	EPH receptor B6
0.765	0.0065	0.45	EPHX3	epoxide hydrolase 3
1.757	0.0043	0.41	EPSTI1	epithelial stromal interaction 1
0.534	0.00039	0.15	ERO1A	endoplasmic reticulum oxidoreductase 1 alpha
-1.214	0.0029	0.36	F12	coagulation factor XII
0.584	0.0033	0.37	FADS1	fatty acid desaturase 1
1.032	0.001	0.24	FADS2	fatty acid desaturase 2
-0.342	0.0079	0.48	FAM102A	family with sequence similarity 102 member A
0.44	0.0061	0.45	FAM91A1	family with sequence similarity 91 member A1
-2.869	0.0081	0.48	FANCB	FA complementation group B
-0.963	0.0034	0.37	FBXO17	F-box protein 17
0.247	0.0061	0.45	FDFT1	farnesyl-diphosphate farnesyltransferase 1
0.67	0.0062	0.45	FGFR1OP	FGFR1 oncogene partner
0.316	0.0007	0.21	FOSL2	FOS like 2, AP-1 transcription factor subunit
0.729	0.0068	0.46	FTH1	ferritin heavy chain 1
0.282	0.0008	0.22	G3BP1	G3BP stress granule assembly factor 1
-0.439	0.0048	0.43	GAN	gigaxonin
-1.003	0.004	0.39	GAS6-AS1	GAS6 antisense RNA 1
-0.253	0.0085	0.49	GDE1	glycerophosphodiester phosphodiesterase 1
-2.233	0.01	0.52	GDF5	growth differentiation factor 5
0.258	0.0058	0.45	GLB1	galactosidase beta 1
-2.615	0.0079	0.48	GLS2	glutaminase 2
-0.319	0.01	0.52	GNPDA1	glucosamine-6-phosphate deaminase 1
1.416	0.0032	0.36	GPC6	glypican 6
-3.04	0.0031	0.36	GTF2IP12	general transcription factor IIi pseudogene 12
1.48	0.00039	0.15	H3F3AP5	H3 histone, family 3A, pseudogene 5
0.709	0.0023	0.34	HCP5	HLA complex P5
0.906	0.0095	0.52	HDAC9	histone deacetylase 9
1.165	0.0072	0.48	HELZ2	helicase with zinc finger 2
1.33	0.006	0.45	HERC6	HECT and RLD domain containing E3 ubiquitin protein ligase family member 6
0.524	0.0048	0.43	HLA-B	major histocompatibility complex, class I, B
1.404	0.0027	0.36	HLA-DQA1	major histocompatibility complex, class II, DQ alpha 1
1.461	0.008	0.48	HLA-J	major histocompatibility complex, class I, J (pseudogene)
0.631	0.0028	0.36	HMGCS1	3-hydroxy-3-methylglutaryl-CoA synthase 1
2.365	0.00049	0.18	HMGN2P46	high mobility group nucleosomal binding domain 2 pseudogene 46
-2.378	0.0089	0.5	HNRNPA3P6	heterogeneous nuclear ribonucleoprotein A3 pseudogene 6
-1.257	0.0047	0.43	HR	HR, lysine demethylase and nuclear receptor corepressor
-0.968	0.0053	0.44	HSPA12A	heat shock protein family A (Hsp70) member 12A
1.187	5.1e-05	0.05	ICAM1	intercellular adhesion molecule 1
2.466	0.0061	0.45	IFI27	interferon alpha inducible protein 27
0.6	0.0077	0.48	IFI27L1	interferon alpha inducible protein 27 like 1
1.852	0.0013	0.25	IFI35	interferon induced protein 35
2.442	0.0087	0.5	IFI44L	interferon induced protein 44 like
2.732	0.0063	0.45	IFI6	interferon alpha inducible protein 6
1.358	0.01	0.52	IFIH1	interferon induced with helicase C domain 1
2.371	0.0067	0.46	IFIT3	interferon induced protein with tetratricopeptide repeats 3
3.229	0.0029	0.36	IFITM1	interferon induced transmembrane protein 1
0.682	0.0087	0.5	IFITM3	interferon induced transmembrane protein 3
-3.321	0.0036	0.37	IGSF10	immunoglobulin superfamily member 10
1.327	0.0034	0.37	IL1A	interleukin 1 alpha
1.587	0.0064	0.45	IL1B	interleukin 1 beta
1.636	0.0013	0.26	IL32	interleukin 32
3.761	0.0059	0.45	IL36G	interleukin 36 gamma
4.012	0.00024	0.12	IL6	interleukin 6
1.041	0.00092	0.23	INHBA	inhibin subunit beta A
0.749	0.00033	0.14	INSIG1	insulin induced gene 1
-0.98	0.0031	0.36	IQSEC2	IQ motif and Sec7 domain 2
1.426	0.0076	0.48	IRAK2	interleukin 1 receptor associated kinase 2
0.636	2.9e-05	0.036	IRAK3	interleukin 1 receptor associated kinase 3
-2.495	0.0024	0.34	ITGA7	integrin subunit alpha 7
0.779	0.0045	0.42	ITGB6	integrin subunit beta 6
-0.275	0.008	0.48	KDM5A	lysine demethylase 5A
2.429	0.0051	0.43	KLHDC7B	kelch domain containing 7B
-1.431	0.00099	0.24	KLK7	kallikrein related peptidase 7
-0.906	0.0019	0.3	KRT15	keratin 15
-1.284	0.00078	0.22	KRT4	keratin 4
1.508	0.00052	0.18	KRT6B	keratin 6B
0.915	0.0017	0.29	KSR1	kinase suppressor of ras 1
1.182	0.0011	0.24	KYNU	kynureninase
0.697	0.001	0.24	LAMC2	laminin subunit gamma 2
0.854	4e-05	0.05	LCN2	lipocalin 2
3.976	0.0012	0.24	LGALS17A	galectin 14 pseudogene
-2.81	0.0018	0.29	LINC01023	long intergenic non-protein coding RNA 1023
2.864	0.0049	0.43	LINC01121	long intergenic non-protein coding RNA 1121
-0.572	0.0079	0.48	LINC01184	long intergenic non-protein coding RNA 1184
-3.035	0.0075	0.48	LINC01473	long intergenic non-protein coding RNA 1473
1.494	3.6e-06	0.011	LINC02015	long intergenic non-protein coding RNA 2015
0.666	0.0021	0.32	LINC02188	long intergenic non-protein coding RNA 2188
-0.896	0.0097	0.52	LINC02560	long intergenic non-protein coding RNA 2560
0.202	0.0079	0.48	LMAN1	lectin, mannose binding 1
0.629	0.0036	0.37	LMF1	lipase maturation factor 1
0.652	0.0045	0.42	LOXL1	lysyl oxidase like 1
-2.556	0.0057	0.45	LRRC37A2	leucine rich repeat containing 37 member A2
2.373	0.0057	0.45	LRRC55	leucine rich repeat containing 55
-2.653	0.0049	0.43	LRRFIP1P1	LRR binding FLII interacting protein 1 pseudogene 1
0.549	0.0037	0.37	LSS	lanosterol synthase
-0.492	0.0072	0.48	LTBP3	latent transforming growth factor beta binding protein 3
-0.535	0.00099	0.24	LTBR	lymphotoxin beta receptor
-0.368	0.0061	0.45	LUC7L3	LUC7 like 3 pre-mRNA splicing factor
0.454	0.00071	0.21	LYN	LYN proto-oncogene, Src family tyrosine kinase
1.027	3.7e-05	0.04	MAFF	MAF bZIP transcription factor F
-0.963	0.0092	0.51	MAP7D2	MAP7 domain containing 2
-0.619	0.0097	0.52	MAPRE3	microtubule associated protein RP/EB family member 3
0.283	0.0033	0.37	MARK3	microtubule affinity regulating kinase 3
0.291	0.0016	0.28	MAST4	microtubule associated serine/threonine kinase family member 4
-0.347	0.003	0.36	MBOAT2	membrane bound O-acyltransferase domain containing 2
0.428	0.0079	0.48	MBTPS2	membrane bound transcription factor peptidase, site 2
0.381	0.0084	0.49	MCUR1	mitochondrial calcium uniporter regulator 1
0.211	0.0071	0.48	MFSD10	major facilitator superfamily domain containing 10
0.98	0.0029	0.36	MGLL	monoglyceride lipase
0.913	0.0096	0.52	MIR1244-2	microRNA 1244-2
2.972	0.0092	0.51	MIR3142HG	MIR3142 host gene
-2.061	0.0053	0.44	MIR3682	microRNA 3682
2.019	0.0095	0.52	MIR635	microRNA 635
-2.101	0.00011	0.074	MIR99AHG	mir-99a-let-7c cluster host gene
0.514	0.0063	0.45	MIS18A	MIS18 kinetochore protein A
0.877	0.0036	0.37	MMP7	matrix metallopeptidase 7
-0.549	0.0087	0.5	MPND	MPN domain containing
-0.733	0.0075	0.48	MRNIP	MRN complex interacting protein
1.431	0.0081	0.48	MRPL23	mitochondrial ribosomal protein L23
0.919	0.0019	0.3	MT1L	metallothionein 1L, pseudogene
0.618	0.00085	0.22	MT2A	metallothionein 2A
0.517	0.0073	0.48	MTHFD1L	methylenetetrahydrofolate dehydrogenase (NADP+ dependent) 1 like
0.52	0.0029	0.36	MTND1P23	MT-ND1 pseudogene 23
1.991	0.0049	0.43	MX1	MX dynamin like GTPase 1
0.382	0.00011	0.074	MYDGF	myeloid derived growth factor
-0.287	0.0046	0.43	MYO6	myosin VI
-0.347	0.0091	0.51	MYO9A	myosin IXA
0.405	0.0094	0.52	NAMPT	nicotinamide phosphoribosyltransferase
0.42	0.0015	0.28	NCK2	NCK adaptor protein 2
0.566	0.00036	0.14	NCOA7	nuclear receptor coactivator 7
-1.755	0.0054	0.44	NDUFV2-AS1	NDUFV2 antisense RNA 1
2.968	0.0019	0.3	NES	nestin
0.737	0.00014	0.086	NFKBIA	NFKB inhibitor alpha
-1.082	0.0059	0.45	NGFR	nerve growth factor receptor
3.013	0.005	0.43	NOTCH4	notch 4
1.241	0.0074	0.48	NT5E	5'-nucleotidase ecto
-2.387	0.0056	0.45	NUFIP1P	NUFIP1P, FMR1 interacting protein 1 pseudogene
2.293	0.0059	0.45	OAS2	2'-5'-oligoadenylate synthetase 2
2.088	0.0074	0.48	OAS3	2'-5'-oligoadenylate synthetase 3
-2.041	0.0085	0.49	OR7E38P	olfactory receptor family 7 subfamily E member 38 pseudogene
0.411	0.0076	0.48	P4HA1	prolyl 4-hydroxylase subunit alpha 1
-1.15	0.0096	0.52	PADI1	peptidyl arginine deiminase 1
1.917	0.0048	0.43	PAPPA	pappalysin 1
0.784	0.004	0.39	PARM1	prostate androgen-regulated mucin-like protein 1
0.765	0.0011	0.24	PARP12	poly(ADP-ribose) polymerase family member 12
1.549	0.0046	0.42	PCSK9	proprotein convertase subtilisin/kexin type 9
0.602	0.0011	0.24	PDPN	podoplanin
1.144	1.8e-08	0.00041	PDZK1IP1	PDZK1 interacting protein 1
0.299	0.0076	0.48	PGK1	phosphoglycerate kinase 1
1.05	0.00033	0.14	PGLYRP4	peptidoglycan recognition protein 4
0.443	0.0017	0.29	PGM3	phosphoglucomutase 3
1.62	0.0001	0.069	PI3	peptidase inhibitor 3
1.181	0.0035	0.37	PIGA	phosphatidylinositol glycan anchor biosynthesis class A
0.749	0.0085	0.49	PIK3CD	phosphatidylinositol-4,5-bisphosphate 3-kinase catalytic subunit delta
0.757	0.0042	0.41	PISD	phosphatidylserine decarboxylase
2.384	0.0096	0.52	PKMYT1	protein kinase, membrane associated tyrosine/threonine 1
-0.413	0.0074	0.48	PLCD3	phospholipase C delta 3
-2.046	0.0084	0.49	PLIN4	perilipin 4
-2.096	0.0074	0.48	PNMT	phenylethanolamine N-methyltransferase
0.498	0.0061	0.45	POFUT2	protein O-fucosyltransferase 2
1.094	0.0098	0.52	POPDC3	popeye domain containing 3
-2.338	0.00061	0.2	PPIAP46	peptidylprolyl isomerase A pseudogene 46
0.712	0.0023	0.33	PPRC1	peroxisome proliferator-activated receptor gamma, coactivator-related 1
-0.645	0.0093	0.52	PRRT3	proline rich transmembrane protein 3
1.808	0.0049	0.43	PRRX2	paired related homeobox 2
2.814	0.0033	0.37	PRSS2	serine protease 2
-0.802	0.0065	0.45	PSCA	prostate stem cell antigen
1.798	0.0078	0.48	PSORS1C1	psoriasis susceptibility 1 candidate 1
0.851	8.1e-05	0.062	PSTPIP2	proline-serine-threonine phosphatase interacting protein 2
0.758	0.00029	0.13	PTAFR	platelet activating factor receptor
2.079	0.0014	0.26	PTGIS	prostaglandin I2 synthase
-0.561	0.0039	0.39	RAB15	RAB15, member RAS oncogene family
-1.107	0.008	0.48	RALY-AS1	RALY antisense RNA 1
0.441	0.0011	0.24	RASSF4	Ras association domain family member 4
-3.817	0.00025	0.12	RBMX2P3	RBMX2 pseudogene 3
-2.305	0.0019	0.3	REEP2	receptor accessory protein 2
-2.746	0.0097	0.52	RF00017	NA
-2.403	0.0016	0.28	RF00019	NA
2.247	0.00021	0.11	RHCG	Rh family C glycoprotein
1.065	0.0044	0.42	RHOBTB1	Rho related BTB domain containing 1
3.091	0.0063	0.45	RHOQP1	ras homolog family member Q pseudogene 1
0.504	0.0047	0.43	RIMKLB	ribosomal modification protein rimK like family member B
-0.431	0.0046	0.43	RMDN1	regulator of microtubule dynamics 1
1.466	5.2e-07	0.0059	RN7SKP255	RNA, 7SK small nuclear pseudogene 255
0.48	0.00083	0.22	RNF145	ring finger protein 145
-1.858	0.0076	0.48	RNFT2	ring finger protein, transmembrane 2
1.594	0.0062	0.45	RNU6-118P	RNA, U6 small nuclear 118, pseudogene
-2.711	0.00015	0.086	RNU6-1315P	RNA, U6 small nuclear 1315, pseudogene
-3.925	0.00026	0.12	RNU6-1327P	RNA, U6 small nuclear 1327, pseudogene
-3.272	0.0002	0.1	RNU6-769P	RNA, U6 small nuclear 769, pseudogene
-0.23	0.0065	0.45	RPL11	ribosomal protein L11
2.914	0.0022	0.32	RPL31P2	ribosomal protein L31 pseudogene 2
2.468	0.0063	0.45	RPL32P34	ribosomal protein L32 pseudogene 34
-1.839	0.0045	0.42	RPL5P14	ribosomal protein L5 pseudogene 14
-0.431	0.0058	0.45	RPL7	ribosomal protein L7
-2.821	0.0032	0.36	RPL7P39	ribosomal protein L7 pseudogene 39
3.532	5e-05	0.05	RPL9P3	ribosomal protein L9 pseudogene 3
2.204	0.0064	0.45	RPL9P32	ribosomal protein L9 pseudogene 32
2.609	0.0064	0.45	RPS3AP26	ribosomal protein S3a pseudogene 26
2.71	0.0015	0.28	RPS4XP11	ribosomal protein S4X pseudogene 11
-3.66	0.00081	0.22	RPTN	repetin
1.251	0.0071	0.48	RTP4	receptor transporter protein 4
-0.44	0.0045	0.42	RXRA	retinoid X receptor alpha
-0.84	0.00058	0.19	S100A4	S100 calcium binding protein A4
0.676	0.00053	0.18	S100P	S100 calcium binding protein P
1.497	2e-06	0.0089	SAA1	serum amyloid A1
1.507	3.8e-06	0.011	SAA2	serum amyloid A2
1.749	0.00069	0.21	SAA4	serum amyloid A4, constitutive
0.917	0.0015	0.28	SAMD4A	sterile alpha motif domain containing 4A
0.435	0.00015	0.086	SAT1	spermidine/spermine N1-acetyltransferase 1
0.49	0.003	0.36	SCARB1	scavenger receptor class B member 1
0.395	0.0062	0.45	SELENOS	selenoprotein S
-0.458	0.0028	0.36	SEMA3A	semaphorin 3A
-1.885	0.0098	0.52	SERBP1P1	SERPINE1 mRNA binding protein 1 pseudogene 1
3.293	0.0029	0.36	SERP2	stress associated endoplasmic reticulum protein family member 2
1.845	1.3e-05	0.03	SERPINA3	serpin family A member 3
0.969	0.00091	0.23	SERPINB4	serpin family B member 4
2.696	0.0059	0.45	SH2D2A	SH2 domain containing 2A
0.598	1.2e-05	0.022	SLC11A2	solute carrier family 11 member 2
2.642	0.0078	0.48	SLC17A9	solute carrier family 17 member 9
2.818	0.0073	0.48	SLC22A31	solute carrier family 22 member 31
-0.747	0.0076	0.48	SLC25A35	solute carrier family 25 member 35
2.46	0.00089	0.23	SLC26A4	solute carrier family 26 member 4
1.711	0.0015	0.27	SLC2A6	solute carrier family 2 member 6
2.398	5.1e-05	0.05	SLC39A8	solute carrier family 39 member 8
0.879	1.1e-05	0.027	SLC6A14	solute carrier family 6 member 14
-0.634	0.0071	0.48	SLC6A9	solute carrier family 6 member 9
0.461	0.0055	0.45	SLFN5	schlafen family member 5
-0.263	0.0053	0.44	SLU7	SLU7 homolog, splicing factor
-0.477	0.00092	0.23	SMARCC2	SWI/SNF related, matrix associated, actin dependent regulator of chromatin subfamily c member 2
3.703	8.2e-05	0.062	SMCO2	single-pass membrane protein with coiled-coil domains 2
2.031	0.0015	0.27	SMG1P5	SMG1 pseudogene 5
2.124	0.0073	0.48	SNORA30B	small nucleolar RNA, H/ACA box 30B
2.547	0.0097	0.52	SNORA7B	small nucleolar RNA, H/ACA box 7B
1.666	0.0025	0.35	SOD2	superoxide dismutase 2
-0.793	0.00056	0.19	SPON2	spondin 2
1.552	0.0049	0.43	SPRR1B	small proline rich protein 1B
3.131	0.0029	0.36	SPRR2D	small proline rich protein 2D
2.958	0.00015	0.086	SPRR5	small proline rich protein 5
1.381	0.005	0.43	SRGN	serglycin
0.293	0.0077	0.48	SRPK1	SRSF protein kinase 1
1.187	0.0053	0.44	STAT1	signal transducer and activator of transcription 1
1.051	7.2e-05	0.062	STC1	stanniocalcin 1
0.347	0.0032	0.37	SURF4	surfeit 4
-0.486	0.0076	0.48	TAF3	TATA-box binding protein associated factor 3
0.94	0.0032	0.37	TAP1	transporter 1, ATP binding cassette subfamily B member
1.682	0.0056	0.45	TCIM	transcriptional and immune response regulator
0.224	0.0084	0.49	TIMM17A	translocase of inner mitochondrial membrane 17A
1.1	0.00036	0.14	TLR2	toll like receptor 2
3.121	0.00069	0.21	TMEM171	transmembrane protein 171
-2.665	0.0068	0.46	TMEM35A	transmembrane protein 35A
-1.099	0.0099	0.52	TMEM37	transmembrane protein 37
-0.554	0.0058	0.45	TMEM38A	transmembrane protein 38A
-0.923	0.0079	0.48	TMEM79	transmembrane protein 79
1.298	0.0028	0.36	TMPRSS11D	transmembrane serine protease 11D
1.048	0.00052	0.18	TNFAIP2	TNF alpha induced protein 2
1.31	0.002	0.31	TNFAIP3	TNF alpha induced protein 3
0.575	0.0051	0.43	TNIP1	TNFAIP3 interacting protein 1
2.216	0.0082	0.48	TNIP3	TNFAIP3 interacting protein 3
1.091	0.0093	0.52	TPST1	tyrosylprotein sulfotransferase 1
0.316	0.0067	0.46	TRAF3	TNF receptor associated factor 3
0.649	0.0077	0.48	TRIM69	tripartite motif containing 69
0.378	0.005	0.43	TRIO	trio Rho guanine nucleotide exchange factor
-0.663	0.006	0.45	TRMT2B	tRNA methyltransferase 2 homolog B
-1.076	0.009	0.51	TTC28-AS1	TTC28 antisense RNA 1
-0.499	0.0047	0.43	TTF2	transcription termination factor 2
0.671	0.0065	0.45	TTLL1	tubulin tyrosine ligase like 1
2.671	0.0071	0.48	TWIST2	twist family bHLH transcription factor 2
1.306	0.0058	0.45	TXNP4	thioredoxin pseudogene 4
1.232	0.0026	0.35	TYMP	thymidine phosphorylase
0.283	0.005	0.43	UBE2J1	ubiquitin conjugating enzyme E2 J1
0.682	0.0097	0.52	UBE2L6	ubiquitin conjugating enzyme E2 L6
0.332	0.0013	0.25	UGP2	UDP-glucose pyrophosphorylase 2
-0.722	0.0026	0.35	UNG	uracil DNA glycosylase
0.832	0.0029	0.36	VAMP5	vesicle associated membrane protein 5
-0.591	0.0011	0.24	VARS2	valyl-tRNA synthetase 2, mitochondrial
-2.274	0.0086	0.5	VDAC1P2	voltage dependent anion channel 1 pseudogene 2
0.919	0.0029	0.36	VGLL3	vestigial like family member 3
3.577	0.0017	0.29	VNN1	vanin 1
0.846	0.0015	0.27	VNN2	vanin 2
2.367	0.0024	0.34	VNN3	vanin 3
0.199	0.0058	0.45	VPS36	vacuolar protein sorting 36 homolog
-0.547	0.0022	0.32	VTCN1	V-set domain containing T cell activation inhibitor 1
-2.535	0.0024	0.34	WDFY3-AS2	WDFY3 antisense RNA 2
-0.379	0.005	0.43	WDR12	WD repeat domain 12
-0.757	0.00075	0.21	WDR55	WD repeat domain 55
2.345	0.0084	0.49	WNT6	Wnt family member 6
0.335	0.0039	0.39	WSB1	WD repeat and SOCS box containing 1
1.626	0.0063	0.45	XAF1	XIAP associated factor 1
1.283	0.0015	0.27	XDH	xanthine dehydrogenase
3.779	0.0022	0.32	ZBP1	Z-DNA binding protein 1
1.301	9.5e-06	0.021	ZC3H12A	zinc finger CCCH-type containing 12A
0.473	0.00075	0.21	ZNF22	zinc finger protein 22
-0.476	0.0093	0.52	ZNF234	zinc finger protein 234
-1.792	0.0068	0.46	ZNF256	zinc finger protein 256
-0.678	0.0099	0.52	ZNF417	zinc finger protein 417
1.956	0.0032	0.36	ZNF442	zinc finger protein 442
-3.084	0.0043	0.41	ZNF726	zinc finger protein 726
-2.19	0.0059	0.45	ZNF788P	zinc finger family member 788, pseudogene

## Sheet: 96hr PI (422 genes p<0.01)
Log2 Fold-change (SCoV-2/Uninfected)	p_value	FDR p_value	SYMBOL	GENENAME
-2.631	0.0044	0.43	AC000403.1	novel transcript
-3.786	0.0042	0.42	AC004223.1	ribosomal protein L37 (RPL37) pseudogene
-3.398	0.0034	0.39	AC004951.4	novel transcript, POLR2J4 pseudogene-RASA4 pseudogene readthrough
-1.809	0.0031	0.38	AC005229.4	novel transcript, antisense to CUL1
1.283	0.0053	0.44	AC008937.3	novel transcript, antisense to MIER3
-2.553	0.0079	0.51	AC009120.5	novel transcript
-3.229	0.00034	0.19	AC009148.1	novel transcript, antisense to GAN
-1.945	0.0024	0.35	AC012181.2	novel transcript, sense intronic to HERPUD1
-2.53	0.0083	0.52	AC012676.4	novel transcript, sense intronic with DNAJA3
2.642	0.0062	0.47	AC015813.1	novel transcript
1.409	0.0086	0.52	AC016252.1	novel transcript, antisense to CLDN18
-1.598	0.0047	0.43	AC016831.5	novel transcript
3.125	0.00081	0.26	AC018695.6	novel transcript, sense intronic to C16orf74
1.285	0.0068	0.49	AC019257.1	uncharacterized LOC101928058
2.17	0.0054	0.45	AC020551.1	novel transcript
1.706	0.0025	0.36	AC021723.1	ribosomal protein L18 (RPL18) pseudogene
-2.9	0.001	0.28	AC026356.2	novel transcript, sense intronic to BICD1
-1.795	0.0094	0.53	AC026801.2	uncharacterized LOC101929704
-3.795	0.00059	0.23	AC055764.2	novel transcript
2.359	0.0016	0.32	AC073508.3	novel transcript, antisense to SMARCE1
-2.724	0.0085	0.52	AC078909.2	novel transcript
2.502	0.0023	0.35	AC079944.1	ribosomal protein S10 (RPS10) pseudogene
1.686	0.0023	0.35	AC083862.2	novel transcript, antisense to C7orf49
1.492	0.0075	0.5	AC087564.1	novel transcript
-2.063	0.0025	0.36	AC091167.5	novel transcript
-2.694	0.00034	0.19	AC091182.2	novel transcript
2.737	0.0028	0.37	AC092573.2	novel pseudogene
1.339	0.0087	0.52	AC092747.3	high mobility group nucleosome binding domain 1 (HMGN1) pseudogene
-3.862	0.00031	0.19	AC092803.2	novel transcript
1.269	0.0017	0.32	AC093159.1	novel transcript
-1.557	0.007	0.49	AC093297.2	novel transcript
-3.129	0.0038	0.4	AC093788.1	novel transcript
2.022	0.0092	0.53	AC097065.2	novel transcript
2.6	0.00019	0.14	AC100778.2	novel transcript, sense intronic to C18orf32
2.403	0.0094	0.53	AC100835.2	novel transcript
3.009	0.0057	0.45	AC104046.1	fatty acid binding protein 5 (psoriasis-associated) (FABP5) pseudogene
3.014	0.00012	0.12	AC104109.4	novel transcript
1.16	0.0053	0.44	AC104695.3	novel transcript, sense intronic to FOSL2
3.012	0.002	0.34	AC104837.2	ribosomal protein L23 (RPL23) pseudogene
-2.292	0.00016	0.13	AC116036.2	novel transcript
2.312	0.0077	0.5	AC133552.1	thyroid hormone receptor interactor 11 (TRIP11) pseudogene
-3.545	0.0016	0.32	AC234778.1	ribosomal protein L36 (RPL36) pseudogene
0.34	0.0059	0.45	ACAT2	acetyl-CoA acetyltransferase 2
0.543	0.009	0.53	ACSL5	acyl-CoA synthetase long chain family member 5
0.446	0.0095	0.53	ADAM28	ADAM metallopeptidase domain 28
0.62	0.0058	0.45	ADAM8	ADAM metallopeptidase domain 8
-3.465	0.0081	0.51	ADAMTS5	ADAM metallopeptidase with thrombospondin type 1 motif 5
0.767	7.3e-05	0.083	ADM	adrenomedullin
0.858	2.2e-07	0.0025	ADRB2	adrenoceptor beta 2
-3.752	0.00013	0.13	AF111167.2	uncharacterized LOC101928377
0.378	0.0043	0.42	AKAP8	A-kinase anchoring protein 8
2.968	0.0042	0.42	AL021707.1	novel transcript
-1.359	0.0098	0.53	AL049780.2	novel transcript, antisense to NEK9 and TMED10
1.494	0.0058	0.45	AL096700.1	pallidin homolog (mouse) (PLDN) pseudogene
-1.325	0.009	0.53	AL122023.1	novel transcript, sense intronic UNC79
-2.49	0.0059	0.45	AL136301.1	novel transcript, antisense to KPNA3
3.163	0.0016	0.32	AL158071.4	novel transcript
1.616	0.0091	0.53	AL158166.1	novel transcript
-1.678	0.0013	0.31	AL161787.1	ribosomal protein S29 (RPS29) pseudogene
2.732	0.0041	0.41	AL358781.2	novel transcript
1.709	0.0072	0.49	AL359541.1	novel transcript
-1.047	0.0098	0.53	AL392172.1	dispatched RND transporter family member 1
-2.676	0.0074	0.49	AL441883.1	novel transcript, antisense to NOL7
-2.67	0.00092	0.27	AL451007.2	novel transcript
2.39	0.006	0.46	AL512306.2	novel transcript
1.605	0.0033	0.38	AL513218.1	novel transcript, antisense to CC2D1B
1.958	0.0079	0.51	AL592295.4	novel transcript
-0.642	7.2e-06	0.033	ALDH1A3	aldehyde dehydrogenase 1 family member A3
0.876	0.0019	0.34	ALOX15B	arachidonate 15-lipoxygenase, type B
-0.84	0.0012	0.3	ANKH	ANKH inorganic pyrophosphate transport regulator
0.762	0.0071	0.49	ANKRD37	ankyrin repeat domain 37
1.694	0.0044	0.42	AP001646.1	eukaryotic translation initiation factor 2, subunit 2 beta, 38kDa (EIF2S2) pseudogene
0.393	0.0067	0.48	ASS1	argininosuccinate synthase 1
0.679	0.0098	0.53	ATOH8	atonal bHLH transcription factor 8
2.042	0.0011	0.3	B3GNT6	UDP-GlcNAc:betaGal beta-1,3-N-acetylglucosaminyltransferase 6
0.336	0.002	0.34	B4GALT1	beta-1,4-galactosyltransferase 1
0.492	0.00027	0.17	BCAP29	B cell receptor associated protein 29
0.884	0.0019	0.33	BCL2L15	BCL2 like 15
-0.562	0.0061	0.46	BCL7C	BCL7C, BAF complex component
-2.421	0.0081	0.51	BEX1	brain expressed X-linked 1
0.716	0.00024	0.16	BIRC3	baculoviral IAP repeat containing 3
2.265	0.0028	0.37	BLM	BLM RecQ like helicase
0.249	0.00079	0.26	BMS1	BMS1, ribosome biogenesis factor
1.62	0.0073	0.49	BST2	bone marrow stromal cell antigen 2
-1.236	0.0042	0.42	BX284668.5	uncharacterized LOC105376805
3.06	0.003	0.38	BX539320.1	novel transcript
0.914	0.00022	0.16	C1R	complement C1r
0.911	1.4e-05	0.036	C1S	complement C1s
0.312	0.00088	0.27	C3	complement C3
-0.753	0.0098	0.53	C5orf51	chromosome 5 open reading frame 51
0.612	0.0048	0.44	CA12	carbonic anhydrase 12
2.94	0.0047	0.43	CADM3	cell adhesion molecule 3
-2.452	0.0022	0.35	CAMK2N2	calcium/calmodulin dependent protein kinase II inhibitor 2
-0.757	0.0015	0.31	CAPN7	calpain 7
-1.186	0.0038	0.4	CBWD5	COBW domain containing 5
2.732	0.007	0.49	CBX1P1	chromobox 1 pseudogene 1
0.415	0.0014	0.31	CD55	CD55 molecule (Cromer blood group)
-2.638	0.0053	0.44	CDC42	cell division cycle 42
-0.854	0.0069	0.49	CDCA7L	cell division cycle associated 7 like
-0.71	0.0097	0.53	CHP2	calcineurin like EF-hand protein 2
2.834	0.0056	0.45	CKS1BP1	CDC28 protein kinase regulatory subunit 1B pseudogene 1
-0.41	0.0088	0.52	CLASP2	cytoplasmic linker associated protein 2
1.17	0.004	0.41	CLDN10	claudin 10
-2.818	0.0036	0.4	CLIC2	chloride intracellular channel 2
3.247	0.0024	0.35	CMPK2	cytidine/uridine monophosphate kinase 2
3.195	0.0014	0.31	CNGB1	cyclic nucleotide gated channel beta 1
3.34	0.002	0.34	COX6CP18	cytochrome c oxidase subunit 6C pseudogene 18
2.691	0.00091	0.27	CSF3	colony stimulating factor 3
2.567	0.0012	0.3	CSNK1A1P1	casein kinase 1 alpha 1 pseudogene 1
0.544	0.0046	0.43	CSTA	cystatin A
0.349	0.0092	0.53	CXCL16	C-X-C motif chemokine ligand 16
-1.246	0.0078	0.5	CYP4Z1	cytochrome P450 family 4 subfamily Z member 1
-0.485	0.0053	0.44	DANCR	differentiation antagonizing non-protein coding RNA
0.71	0.0012	0.3	DDIT3	DNA damage inducible transcript 3
1.606	0.0049	0.44	DDX58	DExD/H-box helicase 58
1.126	0.0087	0.52	DDX60	DExD/H-box helicase 60
1.78	0.0013	0.31	DDX60L	DExD/H-box 60 like
-2.162	0.0091	0.53	DIO2	iodothyronine deiodinase 2
0.503	0.0082	0.52	DMTF1	cyclin D binding myb like transcription factor 1
0.25	0.0042	0.42	DNAJC1	DnaJ heat shock protein family (Hsp40) member C1
0.882	0.0006	0.23	DOC2B	double C2 domain beta
0.883	0.0019	0.34	DOCK4	dedicator of cytokinesis 4
-0.61	0.0081	0.51	DTNB	dystrobrevin beta
0.642	0.001	0.28	DTX3L	deltex E3 ubiquitin ligase 3L
1.515	0.0014	0.31	DUOX2	dual oxidase 2
3.171	0.0029	0.37	DUOXA2	dual oxidase maturation factor 2
0.457	0.0056	0.45	DUSP16	dual specificity phosphatase 16
0.273	0.0084	0.52	EBP	EBP, cholestenol delta-isomerase
0.414	0.0016	0.32	ECE1	endothelin converting enzyme 1
0.941	0.0089	0.52	EGLN3	egl-9 family hypoxia inducible factor 3
0.858	0.0038	0.4	EIF2AK2	eukaryotic translation initiation factor 2 alpha kinase 2
-2.245	0.0089	0.52	ELFN1	extracellular leucine rich repeat and fibronectin type III domain containing 1
-1.173	0.0022	0.35	ELFN2	extracellular leucine rich repeat and fibronectin type III domain containing 2
-2.147	0.0022	0.35	EPHX4	epoxide hydrolase 4
0.37	0.0045	0.43	ERO1A	endoplasmic reticulum oxidoreductase 1 alpha
1.342	0.0073	0.49	ETV7	ETS variant 7
0.572	0.00092	0.27	FAAH2	fatty acid amide hydrolase 2
1.106	0.003	0.38	FAM207BP	family with sequence similarity 207 member B, pseudogene
-0.402	0.0097	0.53	FAM3C	family with sequence similarity 3 member C
-1.366	0.0031	0.38	FAM49A	family with sequence similarity 49 member A
-1.193	0.0093	0.53	FAM92A	family with sequence similarity 92 member A
-0.836	0.0063	0.47	FBXL2	F-box and leucine rich repeat protein 2
0.237	0.0033	0.38	FDFT1	farnesyl-diphosphate farnesyltransferase 1
3.152	0.0073	0.49	FFAR2	free fatty acid receptor 2
0.401	0.0073	0.49	FNDC3A	fibronectin type III domain containing 3A
1.953	0.0075	0.5	GALNT15	polypeptide N-acetylgalactosaminyltransferase 15
1.105	0.0094	0.53	GAPDHP67	glyceraldehyde 3 phosphate dehydrogenase pseudogene 67
-2.985	0.0048	0.43	GBAP1	glucosylceramidase beta pseudogene 1
1.144	0.0021	0.35	GBP1	guanylate binding protein 1
0.479	0.0071	0.49	GBP2	guanylate binding protein 2
1.484	0.0048	0.43	GBP4	guanylate binding protein 4
-0.463	0.0036	0.4	GCLM	glutamate-cysteine ligase modifier subunit
-1.971	0.0099	0.53	GFI1	growth factor independent 1 transcriptional repressor
2.42	0.0086	0.52	GHRL	ghrelin and obestatin prepropeptide
0.361	0.0076	0.5	GNL3	G protein nucleolar 3
0.264	0.0015	0.31	GPBP1	GC-rich promoter binding protein 1
-0.904	0.001	0.28	GPNMB	glycoprotein nmb
-0.422	0.0087	0.52	GPR153	G protein-coupled receptor 153
0.8	0.0083	0.52	GPR68	G protein-coupled receptor 68
0.283	0.0098	0.53	GPX8	glutathione peroxidase 8 (putative)
0.364	0.002	0.34	GTPBP1	GTP binding protein 1
-0.872	0.0046	0.43	HABP4	hyaluronan binding protein 4
0.796	0.0033	0.39	HCAR3	hydroxycarboxylic acid receptor 3
3.017	0.004	0.41	HEATR4	HEAT repeat containing 4
1.245	0.002	0.34	HELZ2	helicase with zinc finger 2
2.444	0.0021	0.35	HERC5	HECT and RLD domain containing E3 ubiquitin protein ligase 5
1.136	0.0079	0.51	HERC6	HECT and RLD domain containing E3 ubiquitin protein ligase family member 6
1.694	0.0052	0.44	HIST1H4L	histone cluster 1 H4 family member l
0.487	0.0014	0.31	HLA-E	major histocompatibility complex, class I, E
-0.334	0.0014	0.31	HMG20B	high mobility group 20B
0.572	0.0035	0.39	HMGCS1	3-hydroxy-3-methylglutaryl-CoA synthase 1
1.647	0.0079	0.51	HMGN2P21	high mobility group nucleosomal binding domain 2 pseudogene 21
1.66	0.0057	0.45	HMGN2P46	high mobility group nucleosomal binding domain 2 pseudogene 46
0.524	0.005	0.44	IFI16	interferon gamma inducible protein 16
2.089	0.0052	0.44	IFI27	interferon alpha inducible protein 27
1.493	0.00053	0.23	IFI35	interferon induced protein 35
2.636	0.0016	0.32	IFI44L	interferon induced protein 44 like
2.634	0.0022	0.35	IFI6	interferon alpha inducible protein 6
1.165	0.0093	0.53	IFIH1	interferon induced with helicase C domain 1
3.144	0.0037	0.4	IFIT1	interferon induced protein with tetratricopeptide repeats 1
2.257	0.0028	0.37	IFIT3	interferon induced protein with tetratricopeptide repeats 3
1.966	0.0046	0.43	IFITM1	interferon induced transmembrane protein 1
0.872	0.0028	0.37	IFITM2	interferon induced transmembrane protein 2
1.021	0.00019	0.14	IFITM3	interferon induced transmembrane protein 3
2.851	0.0046	0.43	IFNL2	interferon lambda 2
0.622	0.0053	0.44	IKBKE	inhibitor of nuclear factor kappa B kinase subunit epsilon
2.542	0.0097	0.53	IKZF3	IKAROS family zinc finger 3
0.352	0.00063	0.23	IL4R	interleukin 4 receptor
2.727	0.0073	0.49	INSL4	insulin like 4
0.646	1.1e-05	0.031	IRAK3	interleukin 1 receptor associated kinase 3
0.42	0.0023	0.35	IRF1	interferon regulatory factor 1
1.458	0.0045	0.43	IRF7	interferon regulatory factor 7
1.066	0.0047	0.43	IRF9	interferon regulatory factor 9
2.664	0.0041	0.42	ISG15	ISG15 ubiquitin-like modifier
1.456	0.0078	0.5	ISG20	interferon stimulated exonuclease gene 20
-2.045	0.0052	0.44	ITGBL1	integrin subunit beta like 1
-1.122	0.0021	0.35	KHDRBS3	KH RNA binding domain containing, signal transduction associated 3
0.471	0.0066	0.48	KIAA0040	KIAA0040
0.179	0.0086	0.52	KIAA0319L	KIAA0319 like
2.675	0.00058	0.23	KISS1R	KISS1 receptor
-0.688	0.0053	0.44	KRBA1	KRAB-A domain containing 1
2.19	0.0084	0.52	KRT33B	keratin 33B
3.185	0.0032	0.38	KRTAP5-AS1	KRTAP5-1/KRTAP5-2 antisense RNA 1
-0.838	0.0056	0.45	LAMA1	laminin subunit alpha 1
-0.597	0.0038	0.4	LCLAT1	lysocardiolipin acyltransferase 1
0.856	3e-05	0.052	LCN2	lipocalin 2
1.796	0.0099	0.53	LCP2	lymphocyte cytosolic protein 2
0.404	0.00079	0.26	LDLR	low density lipoprotein receptor
-2.075	0.006	0.46	LINC00113	long intergenic non-protein coding RNA 113
1.034	0.0057	0.45	LINC01138	long intergenic non-protein coding RNA 1138
-2.52	0.002	0.34	LINC01587	long intergenic non-protein coding RNA 1587
-3.102	0.0024	0.35	LINC01715	long intergenic non-protein coding RNA 1715
0.931	0.00044	0.22	LINC02015	long intergenic non-protein coding RNA 2015
-2.544	0.0065	0.48	LINC02055	long intergenic non-protein coding RNA 2055
1.867	0.0037	0.4	LINC02532	long intergenic non-protein coding RNA 2532
2.334	0.0059	0.46	LINC02574	long intergenic non-protein coding RNA 2574
2.126	0.0062	0.47	LINC02615	long intergenic non-protein coding RNA 2615
0.551	0.0093	0.53	LOXL1	lysyl oxidase like 1
0.969	0.003	0.38	LPAR3	lysophosphatidic acid receptor 3
2.157	0.0018	0.33	LRRC37A14P	leucine rich repeat containing 37 member A14, pseudogene
-3.181	0.00092	0.27	LRRFIP1P1	LRR binding FLII interacting protein 1 pseudogene 1
0.228	0.0093	0.53	LSR	lipolysis stimulated lipoprotein receptor
-0.561	0.0052	0.44	LTBP3	latent transforming growth factor beta binding protein 3
3.378	0.0051	0.44	LTF	lactotransferrin
0.537	0.0083	0.52	LY6E	lymphocyte antigen 6 family member E
0.399	0.00092	0.27	LYN	LYN proto-oncogene, Src family tyrosine kinase
0.595	0.0019	0.33	MAFF	MAF bZIP transcription factor F
-1.789	0.0083	0.52	MANCR	mitotically associated long non coding RNA
0.309	0.0029	0.37	MAOA	monoamine oxidase A
-0.446	0.0097	0.53	MAP4K3	mitogen-activated protein kinase kinase kinase kinase 3
0.253	0.0016	0.32	MAST4	microtubule associated serine/threonine kinase family member 4
0.401	0.0011	0.3	MBD5	methyl-CpG binding domain protein 5
0.212	0.0078	0.5	MESD	mesoderm development LRP chaperone
-0.346	0.0092	0.53	METTL16	methyltransferase like 16
0.365	0.0075	0.5	MKNK1	MAP kinase interacting serine/threonine kinase 1
0.999	0.0055	0.45	MLKL	mixed lineage kinase domain like pseudokinase
0.324	0.0023	0.35	MPPE1	metallophosphoesterase 1
-0.558	0.0092	0.53	MRPS14	mitochondrial ribosomal protein S14
0.435	0.0061	0.46	MT2A	metallothionein 2A
1.526	0.0098	0.53	MTCO3P17	MT-CO3 pseudogene 17
-3.145	0.006	0.46	MTCO3P38	MT-CO3 pseudogene 38
-3.218	0.0025	0.36	MTND3P19	MT-ND3 pseudogene 19
-3.206	0.0026	0.36	MT-TI	mitochondrially encoded tRNA-Ile (AUU/C)
2.379	0.00048	0.23	MX1	MX dynamin like GTPase 1
3.395	0.00094	0.27	MX2	MX dynamin like GTPase 2
0.281	0.00061	0.23	MYDGF	myeloid derived growth factor
0.48	0.0016	0.32	NAMPT	nicotinamide phosphoribosyltransferase
-1.397	0.0017	0.32	NANOS1	nanos C2HC-type zinc finger 1
0.658	3.2e-05	0.052	NCOA7	nuclear receptor coactivator 7
3.904	0.00038	0.2	NEFM	neurofilament medium
0.759	0.001	0.28	NFKB2	nuclear factor kappa B subunit 2
0.726	7.3e-05	0.083	NFKBIA	NFKB inhibitor alpha
1.008	0.0063	0.47	NFKBID	NFKB inhibitor delta
0.703	0.0017	0.32	NFKBIZ	NFKB inhibitor zeta
0.76	0.0038	0.4	NMI	N-myc and STAT interactor
2.297	0.0026	0.36	NOC2LP1	NOC2 like nucleolar associated transcriptional repressor pseudogene 1
0.603	0.0036	0.4	NR4A2	nuclear receptor subfamily 4 group A member 2
2.141	0.0056	0.45	NUP210	nucleoporin 210
0.9	0.0022	0.35	NUPR1	nuclear protein 1, transcriptional regulator
3.115	0.0054	0.45	NUPR2	nuclear protein 2, transcriptional regulator
2.097	0.00087	0.27	OAS1	2'-5'-oligoadenylate synthetase 1
2.661	0.0005	0.23	OAS2	2'-5'-oligoadenylate synthetase 2
2.084	0.0016	0.32	OAS3	2'-5'-oligoadenylate synthetase 3
2.313	0.00066	0.24	OR52K3P	olfactory receptor family 52 subfamily K member 3 pseudogene
-0.55	0.0078	0.5	OSER1	oxidative stress responsive serine rich 1
-1.741	0.0054	0.45	PACRGL	parkin coregulated like
0.813	0.0017	0.32	PARM1	prostate androgen-regulated mucin-like protein 1
0.596	0.0034	0.39	PARP12	poly(ADP-ribose) polymerase family member 12
0.736	0.0027	0.37	PARP14	poly(ADP-ribose) polymerase family member 14
0.336	0.0087	0.52	PARP4	poly(ADP-ribose) polymerase family member 4
0.936	0.0064	0.47	PARP9	poly(ADP-ribose) polymerase family member 9
-0.69	0.00055	0.23	PBX3	PBX homeobox 3
-1.039	0.0034	0.39	PDE5A	phosphodiesterase 5A
-2.716	0.003	0.38	PDE6B	phosphodiesterase 6B
1.069	3.5e-08	0.00079	PDZK1IP1	PDZK1 interacting protein 1
0.864	0.0018	0.32	PGLYRP4	peptidoglycan recognition protein 4
1.6	2.8e-05	0.052	PI3	peptidase inhibitor 3
0.353	0.0026	0.36	PIM3	Pim-3 proto-oncogene, serine/threonine kinase
1.926	0.0095	0.53	PLA2G1B	phospholipase A2 group IB
1.522	0.0048	0.43	PLA2G2A	phospholipase A2 group IIA
2.406	0.0031	0.38	PLA2G4F	phospholipase A2 group IVF
-0.979	0.0037	0.4	PLEKHA7	pleckstrin homology domain containing A7
1.079	0.00016	0.13	PLEKHG7	chromosome 12 open reading frame 74
2.868	0.0095	0.53	PLXDC1	plexin domain containing 1
0.846	0.0007	0.25	PML	promyelocytic leukemia
0.925	0.0036	0.4	PNPT1	polyribonucleotide nucleotidyltransferase 1
0.42	0.0028	0.37	POLD3	DNA polymerase delta 3, accessory subunit
3.665	0.00016	0.13	POLD4	DNA polymerase delta 4, accessory subunit
-1.216	0.0032	0.38	POU2AF1	POU class 2 associating factor 1
-2.706	0.005	0.44	PPIAP6	peptidylprolyl isomerase A pseudogene 6
-0.337	0.0062	0.47	PPP3CA	protein phosphatase 3 catalytic subunit alpha
-0.697	0.0099	0.53	PRADC1	protease associated domain containing 1
0.812	0.0073	0.49	PRSS27	serine protease 27
-0.493	0.0047	0.43	PSD3	pleckstrin and Sec7 domain containing 3
0.321	0.0073	0.49	PSMA2	proteasome subunit alpha 2
-2.36	0.0096	0.53	PSMA6P1	proteasome subunit alpha 6 pseudogene 1
0.744	0.0035	0.39	PSMB9	proteasome subunit beta 9
0.799	9.7e-05	0.1	PSTPIP2	proline-serine-threonine phosphatase interacting protein 2
-0.384	0.0068	0.49	PTDSS1	phosphatidylserine synthase 1
0.202	0.00015	0.13	PTP4A2	protein tyrosine phosphatase type IVA, member 2
0.478	0.0052	0.44	PTPN6	protein tyrosine phosphatase, non-receptor type 6
-1.329	0.003	0.38	QTRT1	queuine tRNA-ribosyltransferase catalytic subunit 1
2.314	0.0055	0.45	RAP1BP3	RAP1B, member of RAS oncogene family pseudogene 3
0.557	0.00081	0.26	RARRES1	retinoic acid receptor responder 1
0.412	0.0016	0.32	RELB	RELB proto-oncogene, NF-kB subunit
0.776	0.009	0.53	RF00003	NA
3.439	0.00047	0.23	RF00019	NA
-1.454	0.007	0.49	RNA5SP84	RNA, 5S ribosomal pseudogene 84
0.692	0.0028	0.37	RNF213	ring finger protein 213
3.597	5.7e-05	0.072	RNU6-769P	RNA, U6 small nuclear 769, pseudogene
2.916	0.00027	0.17	RNU6-890P	RNA, U6 small nuclear 890, pseudogene
1.918	0.00036	0.19	RPL12P37	ribosomal protein L12 pseudogene 37
1.705	0.00074	0.26	RPL17P33	ribosomal protein L17 pseudogene 33
3.825	0.0024	0.35	RPL27AP8	ribosomal protein L27a pseudogene 8
2.386	0.00064	0.23	RPL31P63	ribosomal protein L31 pseudogene 63
1.514	0.0037	0.4	RPS20P5	ribosomal protein S20 pseudogene 5
0.559	0.0069	0.49	RPS6KC1	ribosomal protein S6 kinase C1
3.709	0.0044	0.42	RSAD2	radical S-adenosyl methionine domain containing 2
3.059	1.2e-05	0.045	RUFY4	RUN and FYVE domain containing 4
1.056	0.002	0.34	S100A12	S100 calcium binding protein A12
1.438	0.0029	0.37	S100A7	S100 calcium binding protein A7
1.033	0.0044	0.43	S100A8	S100 calcium binding protein A8
3.204	0.0026	0.36	S100B	S100 calcium binding protein B
1.059	7.9e-07	0.009	S100P	S100 calcium binding protein P
1.25	8.7e-06	0.028	SAA1	serum amyloid A1
1.247	1.8e-05	0.042	SAA2	serum amyloid A2
1.022	0.0065	0.47	SAMD9	sterile alpha motif domain containing 9
1.369	0.0088	0.52	SAMD9L	sterile alpha motif domain containing 9 like
0.998	0.0075	0.5	SAMHD1	SAM and HD domain containing deoxynucleoside triphosphate triphosphohydrolase 1
2.65	0.0076	0.5	SAMSN1	SAM domain, SH3 domain and nuclear localization signals 1
-0.47	0.0012	0.3	SAR1B	secretion associated Ras related GTPase 1B
0.298	0.0013	0.31	SAT1	spermidine/spermine N1-acetyltransferase 1
-0.525	0.0067	0.48	SAYSD1	SAYSVFN motif domain containing 1
0.292	0.0078	0.5	SBNO2	strawberry notch homolog 2
0.322	0.0017	0.32	SELENOK	selenoprotein K
0.834	0.0023	0.35	SEMA6A	semaphorin 6A
1.024	0.00034	0.19	SERPINB4	serpin family B member 4
-1.71	0.0091	0.53	SETD9	SET domain containing 9
0.356	0.005	0.44	SHISA5	shisa family member 5
0.478	5.5e-05	0.072	SLC11A2	solute carrier family 11 member 2
1.945	0.0026	0.36	SLC15A3	solute carrier family 15 member 3
0.484	0.0041	0.42	SLC16A1	solute carrier family 16 member 1
2.209	0.0054	0.45	SLC22A1	solute carrier family 22 member 1
0.829	0.0032	0.38	SLC25A28	solute carrier family 25 member 28
2.81	5.2e-05	0.072	SLC26A4	solute carrier family 26 member 4
-2.466	0.0085	0.52	SLC39A1	solute carrier family 39 member 1
0.973	0.0043	0.42	SLC51A	solute carrier family 51 alpha subunit
0.676	0.00016	0.13	SLC6A14	solute carrier family 6 member 14
0.467	0.0031	0.38	SLFN5	schlafen family member 5
-0.837	0.0094	0.53	SMAD9	SMAD family member 9
3.88	7.9e-06	0.028	SMC5-AS1	SMC5 antisense RNA 1 (head to head)
-1.123	0.0062	0.47	SMPDL3A	sphingomyelin phosphodiesterase acid like 3A
-0.423	0.00054	0.23	SNHG5	small nucleolar RNA host gene 5
2.479	0.0091	0.53	SNORD11B	small nucleolar RNA, C/D box 11B
2.764	0.0071	0.49	SOD2-OT1	SOD2 overlapping transcript 1
0.592	0.0032	0.38	SP100	SP100 nuclear antigen
0.284	0.004	0.41	SP140L	SP140 nuclear body protein like
0.784	0.0016	0.32	SPDEF	SAM pointed domain containing ETS transcription factor
0.479	0.0085	0.52	SPECC1	sperm antigen with calponin homology and coiled-coil domains 1
-3.163	0.0097	0.53	SPINK1	serine peptidase inhibitor, Kazal type 1
2.637	0.0035	0.39	SPRR2F	small proline rich protein 2F
0.452	0.0049	0.44	SQLE	squalene epoxidase
0.681	0.0024	0.35	SRRD	SRR1 domain containing
0.77	0.0075	0.5	STARD5	StAR related lipid transfer domain containing 5
1.178	0.0035	0.39	STAT1	signal transducer and activator of transcription 1
0.939	0.0004	0.2	STC1	stanniocalcin 1
0.224	0.0026	0.36	STOM	stomatin
-0.699	0.0013	0.31	STOX2	storkhead box 2
0.319	0.0066	0.48	STRN3	striatin 3
-2.117	0.0051	0.44	SUDS3P1	SDS3 homolog, SIN3A corepressor complex component pseudogene 1
0.7	0.0015	0.31	TENT5A	terminal nucleotidyltransferase 5A
-2.519	0.0059	0.45	TJP2	tight junction protein 2
0.821	0.0015	0.32	TLR2	toll like receptor 2
0.472	0.0013	0.31	TMEM120B	transmembrane protein 120B
1.259	0.0039	0.4	TMEM140	transmembrane protein 140
0.489	0.0081	0.51	TMEM268	transmembrane protein 268
-2.475	0.0096	0.53	TMPRSS5	transmembrane serine protease 5
1.091	0.00031	0.19	TNFAIP2	TNF alpha induced protein 2
0.504	0.003	0.38	TNFRSF10A	TNF receptor superfamily member 10a
0.594	0.0037	0.4	TNFSF10	TNF superfamily member 10
2.822	0.0026	0.36	TNFSF13B	TNF superfamily member 13b
2.16	0.0023	0.35	TNFSF15	TNF superfamily member 15
0.56	0.0038	0.4	TNIP1	TNFAIP3 interacting protein 1
2.042	0.0016	0.32	TNIP3	TNFAIP3 interacting protein 3
-0.546	0.00049	0.23	TOB2	transducer of ERBB2, 2
-0.545	0.00025	0.17	TPD52L1	TPD52 like 1
0.48	0.0057	0.45	TRIB1	tribbles pseudokinase 1
0.383	0.0067	0.48	TRIB2	tribbles pseudokinase 2
0.613	0.0064	0.47	TRIM14	tripartite motif containing 14
0.67	0.0068	0.49	TRIM25	tripartite motif containing 25
2.71	0.0018	0.32	TRIM31	tripartite motif containing 31
0.76	0.0012	0.3	TRIM69	tripartite motif containing 69
1.314	0.00054	0.23	TYMP	thymidine phosphorylase
-1.51	0.0043	0.42	TYMS	thymidylate synthetase
1.288	0.0086	0.52	U62317.3	novel transcript
0.531	0.0074	0.5	UBA7	ubiquitin like modifier activating enzyme 7
-2.177	0.0087	0.52	UBE2D3P2	ubiquitin conjugating enzyme E2 D3 pseudogene 2
0.84	0.00094	0.27	UBE2L6	ubiquitin conjugating enzyme E2 L6
-0.348	0.0064	0.47	UBE3C	ubiquitin protein ligase E3C
-0.555	0.0056	0.45	UBIAD1	UbiA prenyltransferase domain containing 1
1.999	0.0065	0.48	UNC5A	unc-5 netrin receptor A
0.225	0.0055	0.45	USP9Y	ubiquitin specific peptidase 9 Y-linked
0.837	0.0069	0.49	VMO1	vitelline membrane outer layer 1 homolog
1.464	2.9e-06	0.013	VNN2	vanin 2
1.608	0.00078	0.26	VNN3	vanin 3
-0.757	0.0082	0.52	WDR44	WD repeat domain 44
0.811	0.00058	0.23	WFDC21P	WAP four-disulfide core domain 21, pseudogene
2.08	0.00059	0.23	XAF1	XIAP associated factor 1
1.018	0.0051	0.44	XDH	xanthine dehydrogenase
0.563	0.0011	0.3	XRN1	5'-3' exoribonuclease 1
1.697	0.0037	0.4	YBX2	Y-box binding protein 2
2.558	0.0004	0.2	YWHAZP6	tyrosine 3-monooxygenase/tryptophan 5-monooxygenase activation protein zeta pseudogene 6
3.203	0.0094	0.53	Z84485.1	novel transcript, antisense to BRPF3
3.636	0.0032	0.38	ZBP1	Z-DNA binding protein 1
0.517	0.004	0.41	ZBTB46	zinc finger and BTB domain containing 46
1.308	1.7e-06	0.0096	ZC3H12A	zinc finger CCCH-type containing 12A
0.509	0.0048	0.43	ZCCHC2	zinc finger CCHC-type containing 2
-0.524	0.0055	0.45	ZDHHC12	zinc finger DHHC-type containing 12
0.605	0.00098	0.28	ZG16B	zymogen granule protein 16B
-0.981	1.8e-05	0.048	ZNF592	zinc finger protein 592
-2.651	0.0014	0.31	ZNF853	zinc finger protein 853
0.534	0.0053	0.44	ZNFX1	zinc finger NFX1-type containing 1

## Sheet: 24hr PI (IPA pathways)
Ingenuity Canonical Pathways	-log(p-value)	Ratio	z-score	Molecules
Senescence Pathway	3.97	0.0337	1.414	ASXL2,CDC26,E2F8,IKBKE,IL6,NFATC1,PPP2R5D,SAA1,SAA2
IL-17A Signaling in Airway Cells	3.06	0.0656	#NUM!	CXCL1,CXCL6,IKBKE,IL6
Neuroinflammation Signaling Pathway	3.04	0.0279	0.378	BIRC3,IKBKE,IL6,IRAK3,NFATC1,PLA2G10,SLC1A3,TRAF3
TWEAK Signaling	2.81	0.0909	#NUM!	BIRC3,IKBKE,TRAF3
Cell Cycle Regulation by BTG Family Proteins	2.67	0.0811	#NUM!	CCNE1,E2F8,PPP2R5D
April Mediated Signaling	2.63	0.0789	#NUM!	IKBKE,NFATC1,TRAF3
B Cell Activating Factor Signaling	2.6	0.0769	#NUM!	IKBKE,NFATC1,TRAF3
Role of IL-17F in Allergic Inflammatory Airway Diseases	2.57	0.075	#NUM!	CXCL1,CXCL6,IL6
Role of IL-17A in Psoriasis	2.38	0.143	#NUM!	CXCL1,CXCL6
Lymphotoxin β Receptor Signaling	2.24	0.0577	#NUM!	CXCL1,IKBKE,TRAF3
Differential Regulation of Cytokine Production in Macrophages and T Helper Cells by IL-17A and IL-17F	2.21	0.118	#NUM!	CXCL1,IL6
Acute Phase Response Signaling	2.14	0.0289	#NUM!	IKBKE,IL6,KLKB1,SAA1,SAA2
Activation of IRF by Cytosolic Pattern Recognition Receptors	2.07	0.05	#NUM!	IKBKE,IL6,TRAF3
Iron homeostasis signaling pathway	1.9	0.031	#NUM!	BMP4,IL6,PDGFRB,SLC11A2
Small Cell Lung Cancer Signaling	1.89	0.0429	#NUM!	CCNE1,IKBKE,TRAF3
Estrogen-mediated S-phase Entry	1.85	0.0769	#NUM!	CCNE1,E2F8
TNFR2 Signaling	1.82	0.0741	#NUM!	BIRC3,IKBKE
Role of Osteoblasts, Osteoclasts and Chondrocytes in Rheumatoid Arthritis	1.79	0.0237	#NUM!	BIRC3,BMP4,IKBKE,IL6,NFATC1
Th17 Activation Pathway	1.75	0.038	#NUM!	IL6,IRAK3,NFATC1
Cyclins and Cell Cycle Regulation	1.74	0.0375	#NUM!	CCNE1,E2F8,PPP2R5D
RANK Signaling in Osteoclasts	1.69	0.0361	#NUM!	BIRC3,IKBKE,NFATC1
Diphthamide Biosynthesis	1.68	0.333	#NUM!	DPH5
5-aminoimidazole Ribonucleotide Biosynthesis I	1.68	0.333	#NUM!	PFAS
IL-17A Signaling in Fibroblasts	1.61	0.0571	#NUM!	IKBKE,IL6
Spermine and Spermidine Degradation I	1.56	0.25	#NUM!	SAT1
Apoptosis Signaling	1.55	0.0319	#NUM!	BCL2L10,BIRC3,IKBKE
NF-κB Signaling	1.51	0.0237	0	BMP4,IRAK3,PDGFRB,TRAF3
Role of RIG1-like Receptors in Antiviral Innate Immunity	1.48	0.0488	#NUM!	IKBKE,TRAF3
α-tocopherol Degradation	1.46	0.2	#NUM!	CYP4F3
iNOS Signaling	1.44	0.0465	#NUM!	IKBKE,IRAK3
HER-2 Signaling in Breast Cancer	1.42	0.0221	1	CCNE1,COX7A1,IKBKE,LYN
FAT10 Cancer Signaling Pathway	1.41	0.0444	#NUM!	IKBKE,IL6
TNFR1 Signaling	1.39	0.0435	#NUM!	BIRC3,IKBKE
Tryptophan Degradation to 2-amino-3-carboxymuconate Semialdehyde	1.39	0.167	#NUM!	KYNU
Role of PKR in Interferon Induction and Antiviral Response	1.36	0.0268	#NUM!	IKBKE,PDGFRB,TRAF3
Myc Mediated Apoptosis Signaling	1.32	0.04	#NUM!	ADRB2,IKBKE
IL-15 Production	1.32	0.0256	#NUM!	IL6,LYN,PDGFRB
Ferroptosis Signaling Pathway	1.32	0.0256	#NUM!	DPP4,SAT1,SLC11A2
ERK/MAPK Signaling	1.3	0.0202	1	KSR1,NFATC1,PLA2G10,PPP2R5D
LXR/RXR Activation	1.28	0.0248	#NUM!	IL6,SAA1,SAA2
Role of IL-17A in Arthritis	1.28	0.0377	#NUM!	CXCL1,CXCL6
Sucrose Degradation V (Mammalian)	1.26	0.125	#NUM!	ALDOB
Role of Macrophages, Fibroblasts and Endothelial Cells in Rheumatoid Arthritis	1.25	0.0169	#NUM!	IKBKE,IL6,IRAK3,NFATC1,TRAF3
Induction of Apoptosis by HIV1	1.22	0.0351	#NUM!	BIRC3,IKBKE
Role of CHK Proteins in Cell Cycle Checkpoint Control	1.22	0.0351	#NUM!	E2F8,PPP2R5D
PI3K Signaling in B Lymphocytes	1.2	0.0229	#NUM!	IKBKE,LYN,NFATC1
Purine Nucleotides De Novo Biosynthesis II	1.17	0.1	#NUM!	PFAS
CD40 Signaling	1.16	0.0323	#NUM!	IKBKE,TRAF3
Mitotic Roles of Polo-Like Kinase	1.16	0.0323	#NUM!	CDC26,PPP2R5D
Coronavirus Pathogenesis Pathway	1.14	0.0216	#NUM!	E2F8,IL6,TRAF3
NAD biosynthesis II (from tryptophan)	1.13	0.0909	#NUM!	KYNU
Cell Cycle: G1/S Checkpoint Regulation	1.11	0.0303	#NUM!	CCNE1,E2F8
IL-7 Signaling Pathway	1.09	0.0294	#NUM!	LYN,NFATC1
Role of MAPK Signaling in Inhibiting the Pathogenesis of Influenza	1.09	0.0294	#NUM!	IL6,PLA2G10
IL-10 Signaling	1.08	0.029	#NUM!	IKBKE,IL6
Histamine Degradation	1.06	0.0769	#NUM!	HNMT
Chondroitin Sulfate Degradation (Metazoa)	1.03	0.0714	#NUM!	HYAL3
Altered T Cell and B Cell Signaling in Rheumatoid Arthritis	1.01	0.0263	#NUM!	IL6,TRAF3
Dermatan Sulfate Degradation (Metazoa)	1	0.0667	#NUM!	HYAL3
Glioblastoma Multiforme Signaling	0.996	0.0187	#NUM!	CCNE1,E2F8,PDGFRB
T Cell Exhaustion Signaling Pathway	0.991	0.0186	#NUM!	IL6,NFATC1,PPP2R5D
Systemic Lupus Erythematosus In B Cell Signaling Pathway	0.983	0.0156	-1	IL6,LYN,NFATC1,TRAF3
Role of NFAT in Regulation of the Immune Response	0.971	0.0183	#NUM!	IKBKE,LYN,NFATC1
Putrescine Degradation III	0.951	0.0588	#NUM!	SAT1
B Cell Receptor Signaling	0.947	0.0179	#NUM!	IKBKE,LYN,NFATC1
Regulation of IL-2 Expression in Activated and Anergic T Lymphocytes	0.943	0.0241	#NUM!	IKBKE,NFATC1
1D-myo-inositol Hexakisphosphate Biosynthesis II (Mammalian)	0.928	0.0556	#NUM!	ITPKA
D-myo-inositol (1,3,4)-trisphosphate Biosynthesis	0.928	0.0556	#NUM!	ITPKA
Methionine Degradation I (to Homocysteine)	0.928	0.0556	#NUM!	MRM2
Ceramide Signaling	0.917	0.0233	#NUM!	KSR1,PPP2R5D
Cardiomyocyte Differentiation via BMP Receptors	0.907	0.0526	#NUM!	BMP4
GADD45 Signaling	0.907	0.0526	#NUM!	CCNE1
DNA damage-induced 14-3-3σ Signaling	0.907	0.0526	#NUM!	CCNE1
Death Receptor Signaling	0.893	0.0225	#NUM!	BIRC3,IKBKE
Hepatic Cholestasis	0.889	0.0168	#NUM!	IKBKE,IL6,IRAK3
IL-1 Signaling	0.886	0.0222	#NUM!	IKBKE,IRAK3
Synaptic Long Term Depression	0.883	0.0167	#NUM!	LYN,PLA2G10,PPP2R5D
Systemic Lupus Erythematosus Signaling	0.883	0.0167	#NUM!	IL6,LYN,NFATC1
Cysteine Biosynthesis III (mammalia)	0.883	0.05	#NUM!	MRM2
Regulation Of The Epithelial Mesenchymal Transition By Growth Factors Pathway	0.876	0.0166	#NUM!	IKBKE,IL6,PDGFRB
Polyamine Regulation in Colon Cancer	0.863	0.0476	#NUM!	SAT1
SAPK/JNK Signaling	0.854	0.0213	#NUM!	MAP4K3,NFATC1
Salvage Pathways of Pyrimidine Ribonucleotides	0.848	0.0211	#NUM!	APOBEC3H,GRK6
Differential Regulation of Cytokine Production in Intestinal Epithelial Cells by IL-17A and IL-17F	0.845	0.0455	#NUM!	CXCL1
Vitamin-C Transport	0.845	0.0455	#NUM!	LRRC8D
iCOS-iCOSL Signaling in T Helper Cells	0.833	0.0206	#NUM!	IKBKE,NFATC1
Superpathway of D-myo-inositol (1,4,5)-trisphosphate Metabolism	0.827	0.0435	#NUM!	ITPKA
Tryptophan Degradation III (Eukaryotic)	0.827	0.0435	#NUM!	KYNU
Glycolysis I	0.827	0.0435	#NUM!	ALDOB
Apelin Cardiac Fibroblast Signaling Pathway	0.827	0.0435	#NUM!	IL6
Kinetochore Metaphase Signaling Pathway	0.827	0.0204	#NUM!	CDC26,PPP2R5D
T Cell Receptor Signaling	0.818	0.0202	#NUM!	IKBKE,NFATC1
IL-8 Signaling	0.815	0.0155	#NUM!	CXCL1,IKBKE,IRAK3
Antioxidant Action of Vitamin C	0.812	0.02	#NUM!	IKBKE,PLA2G10
PPAR Signaling	0.812	0.02	#NUM!	IKBKE,PDGFRB
Gluconeogenesis I	0.81	0.0417	#NUM!	ALDOB
Chronic Myeloid Leukemia Signaling	0.807	0.0198	#NUM!	E2F8,IKBKE
Role of JAK family kinases in IL-6-type Cytokine Signaling	0.796	0.04	#NUM!	IL6
Apelin Liver Signaling Pathway	0.796	0.04	#NUM!	PDGFRB
IL-17A Signaling in Gastric Cells	0.78	0.0385	#NUM!	CXCL1
CD28 Signaling in T Helper Cells	0.772	0.0189	#NUM!	IKBKE,NFATC1
Pancreatic Adenocarcinoma Signaling	0.767	0.0187	#NUM!	CCNE1,E2F8
Hematopoiesis from Pluripotent Stem Cells	0.764	0.037	#NUM!	IL6
Glioma Signaling	0.759	0.0185	#NUM!	E2F8,PDGFRB
Th1 Pathway	0.759	0.0185	#NUM!	IL6,NFATC1
MSP-RON Signaling In Macrophages Pathway	0.759	0.0185	#NUM!	IKBKE,KLKB1
Sperm Motility	0.742	0.0143	#NUM!	LYN,PDGFRB,PLA2G10
Airway Pathology in Chronic Obstructive Pulmonary Disease	0.735	0.0179	#NUM!	CXCL1,IL6
4-1BB Signaling in T Lymphocytes	0.735	0.0345	#NUM!	IKBKE
Fc Epsilon RI Signaling	0.73	0.0177	#NUM!	LYN,PLA2G10
Role of Tissue Factor in Cancer	0.73	0.0177	#NUM!	CXCL1,LYN
p38 MAPK Signaling	0.719	0.0174	#NUM!	IRAK3,PLA2G10
Glucocorticoid Receptor Signaling	0.714	0.0114	#NUM!	ADRB2,IKBKE,IL6,NFATC1,PLA2G10
Antiproliferative Role of TOB in T Cell Signaling	0.697	0.0312	#NUM!	CCNE1
MIF-mediated Glucocorticoid Regulation	0.697	0.0312	#NUM!	PLA2G10
Atherosclerosis Signaling	0.686	0.0165	#NUM!	IL6,PLA2G10
Superpathway of Methionine Degradation	0.686	0.0303	#NUM!	MRM2
Coagulation System	0.674	0.0294	#NUM!	KLKB1
IL-6 Signaling	0.67	0.0161	#NUM!	IKBKE,IL6
FXR/RXR Activation	0.666	0.016	#NUM!	SAA1,SAA2
p70S6K Signaling	0.66	0.0159	#NUM!	LYN,PPP2R5D
Graft-versus-Host Disease Signaling	0.642	0.027	#NUM!	IL6
Human Embryonic Stem Cell Pluripotency	0.635	0.0153	#NUM!	BMP4,PDGFRB
Phospholipase C Signaling	0.631	0.0125	#NUM!	LYN,NFATC1,PLA2G10
PTEN Signaling	0.631	0.0152	#NUM!	IKBKE,PDGFRB
BAG2 Signaling Pathway	0.631	0.0263	#NUM!	ATXN3
Triacylglycerol Biosynthesis	0.622	0.0256	#NUM!	DGAT2
MIF Regulation of Innate Immunity	0.613	0.025	#NUM!	PLA2G10
Intrinsic Prothrombin Activation Pathway	0.613	0.025	#NUM!	KLKB1
Aryl Hydrocarbon Receptor Signaling	0.607	0.0146	#NUM!	CCNE1,IL6
Triacylglycerol Degradation	0.604	0.0244	#NUM!	DTD2
Necroptosis Signaling Pathway	0.599	0.0144	#NUM!	BIRC3,PLA2G10
PKCθ Signaling in T Lymphocytes	0.593	0.0143	#NUM!	IKBKE,NFATC1
Gαq Signaling	0.559	0.0135	#NUM!	IKBKE,NFATC1
OX40 Signaling Pathway	0.553	0.0213	#NUM!	TRAF3
Spliceosomal Cycle	0.553	0.0213	#NUM!	BCAS2
Granulocyte Adhesion and Diapedesis	0.548	0.0132	#NUM!	CXCL1,CXCL6
Molecular Mechanisms of Cancer	0.547	0.0103	#NUM!	BIRC3,BMP4,CCNE1,E2F8
CD27 Signaling in Lymphocytes	0.545	0.0208	#NUM!	IKBKE
Th1 and Th2 Activation Pathway	0.524	0.0127	#NUM!	IL6,NFATC1
Role of Cytokines in Mediating Communication between Immune Cells	0.523	0.0196	#NUM!	IL6
Dopamine-DARPP32 Feedback in cAMP Signaling	0.521	0.0127	#NUM!	KCNJ15,PPP2R5D
Erythropoietin Signaling Pathway	0.506	0.0123	#NUM!	BIRC3,IL6
Dendritic Cell Maturation	0.503	0.0123	#NUM!	IKBKE,IL6
SPINK1 Pancreatic Cancer Pathway	0.495	0.0182	#NUM!	KLKB1
Glutamate Receptor Signaling	0.489	0.0179	#NUM!	SLC1A3
Agranulocyte Adhesion and Diapedesis	0.485	0.0119	#NUM!	CXCL1,CXCL6
MSP-RON Signaling Pathway	0.483	0.0175	#NUM!	KLKB1
Nur77 Signaling in T Lymphocytes	0.476	0.0172	#NUM!	NFATC1
Heparan Sulfate Biosynthesis (Late Stages)	0.476	0.0172	#NUM!	DTD2
IL-17 Signaling	0.472	0.0116	#NUM!	CXCL1,IL6
Maturity Onset Diabetes of Young (MODY) Signaling	0.471	0.0169	#NUM!	ALDOB
Phospholipases	0.471	0.0169	#NUM!	PLA2G10
SPINK1 General Cancer Pathway	0.465	0.0167	#NUM!	IL6
Wnt/Ca+ pathway	0.458	0.0164	#NUM!	NFATC1
PPARα/RXRα Activation	0.456	0.0113	#NUM!	IKBKE,IL6
PI3K/AKT Signaling	0.456	0.0113	#NUM!	IKBKE,PPP2R5D
T Helper Cell Differentiation	0.453	0.0161	#NUM!	IL6
Eicosanoid Signaling	0.453	0.0161	#NUM!	PLA2G10
Hepatic Fibrosis / Hepatic Stellate Cell Activation	0.452	0.0112	#NUM!	IL6,PDGFRB
Synaptogenesis Signaling Pathway	0.451	0.0099	#NUM!	CNTNAP1,LYN,NLGN2
PXR/RXR Activation	0.447	0.0159	#NUM!	IL6
Pyridoxal 5'-phosphate Salvage Pathway	0.442	0.0156	#NUM!	GRK6
Production of Nitric Oxide and Reactive Oxygen Species in Macrophages	0.44	0.011	#NUM!	IKBKE,PPP2R5D
Netrin Signaling	0.437	0.0154	#NUM!	NFATC1
Heparan Sulfate Biosynthesis	0.437	0.0154	#NUM!	DTD2
Natural Killer Cell Signaling	0.434	0.0109	#NUM!	NFATC1,RAET1L
Superpathway of Inositol Phosphate Compounds	0.42	0.0106	#NUM!	ITPKA,PPP2R5D
GM-CSF Signaling	0.417	0.0145	#NUM!	LYN
TREM1 Signaling	0.411	0.0143	#NUM!	IL6
Basal Cell Carcinoma Signaling	0.411	0.0143	#NUM!	BMP4
Regulation of Cellular Mechanics by Calpain Protease	0.411	0.0143	#NUM!	CCNE1
Communication between Innate and Adaptive Immune Cells	0.407	0.0141	#NUM!	IL6
GPCR-Mediated Integration of Enteroendocrine Signaling Exemplified by an L Cell	0.402	0.0139	#NUM!	ADRB2
HIF1α Signaling	0.398	0.0102	#NUM!	IL6,SAT1
Angiopoietin Signaling	0.398	0.0137	#NUM!	IKBKE
Toll-like Receptor Signaling	0.398	0.0137	#NUM!	IRAK3
NF-κB Activation by Viruses	0.393	0.0135	#NUM!	IKBKE
Role of MAPK Signaling in the Pathogenesis of Influenza	0.393	0.0135	#NUM!	PLA2G10
FcγRIIB Signaling in B Lymphocytes	0.388	0.0133	#NUM!	LYN
Dopamine Receptor Signaling	0.384	0.0132	#NUM!	PPP2R5D
BEX2 Signaling Pathway	0.384	0.0132	#NUM!	PPP2R5D
Xenobiotic Metabolism AHR Signaling Pathway	0.384	0.0132	#NUM!	IL6
Systemic Lupus Erythematosus In T Cell Signaling Pathway	0.38	0.0098	#NUM!	IL6,PPP2R5D
Role of Hypercytokinemia/hyperchemokinemia in the Pathogenesis of Influenza	0.376	0.0128	#NUM!	IL6
AMPK Signaling	0.375	0.00971	#NUM!	ADRB2,PPP2R5D
JAK/Stat Signaling	0.372	0.0127	#NUM!	IL6
Role of BRCA1 in DNA Damage Response	0.368	0.0125	#NUM!	E2F8
LPS-stimulated MAPK Signaling	0.368	0.0125	#NUM!	IKBKE
IL-4 Signaling	0.368	0.0125	#NUM!	NFATC1
Cardiac Hypertrophy Signaling (Enhanced)	0.368	0.00835	1	ADRB2,IKBKE,IL6,NFATC1
CTLA4 Signaling in Cytotoxic T Lymphocytes	0.364	0.0123	#NUM!	PPP2R5D
PEDF Signaling	0.364	0.0123	#NUM!	IKBKE
VEGF Family Ligand-Receptor Interactions	0.36	0.0122	#NUM!	PLA2G10
BMP signaling pathway	0.36	0.0122	#NUM!	BMP4
HIPPO signaling	0.356	0.012	#NUM!	PPP2R5D
PDGF Signaling	0.352	0.0119	#NUM!	PDGFRB
Crosstalk between Dendritic Cells and Natural Killer Cells	0.344	0.0116	#NUM!	IL6
Prostate Cancer Signaling	0.341	0.0115	#NUM!	CCNE1
Oxidative Phosphorylation	0.341	0.0115	#NUM!	COX7A1
Hepatic Fibrosis Signaling Pathway	0.337	0.00833	#NUM!	IKBKE,IRAK3,PDGFRB
Cardiac Hypertrophy Signaling	0.325	0.00877	#NUM!	ADRB2,IL6
Fcγ Receptor-mediated Phagocytosis in Macrophages and Monocytes	0.32	0.0108	#NUM!	LYN
Amyotrophic Lateral Sclerosis Signaling	0.316	0.0106	#NUM!	BIRC3
ATM Signaling	0.313	0.0105	#NUM!	PPP2R5D
TGF-β Signaling	0.313	0.0105	#NUM!	BMP4
Type I Diabetes Mellitus Signaling	0.304	0.0102	#NUM!	IKBKE
Opioid Signaling Pathway	0.299	0.0083	#NUM!	GRK6,LYN
Mouse Embryonic Stem Cell Pluripotency	0.295	0.0099	#NUM!	BMP4
Role of MAPK Signaling in Promoting the Pathogenesis of Influenza	0.295	0.0099	#NUM!	PLA2G10
PAK Signaling	0.292	0.0098	#NUM!	PDGFRB
Telomerase Signaling	0.289	0.00971	#NUM!	PPP2R5D
Gαs Signaling	0.289	0.00971	#NUM!	ADRB2
Neuroprotective Role of THOP1 in Alzheimer's Disease	0.286	0.00962	#NUM!	DPP4
CDK5 Signaling	0.281	0.00943	#NUM!	PPP2R5D
NGF Signaling	0.269	0.00909	#NUM!	IKBKE
Protein Ubiquitination Pathway	0.268	0.00775	#NUM!	BIRC3,USP9Y
fMLP Signaling in Neutrophils	0.262	0.00885	#NUM!	NFATC1
Sphingosine-1-phosphate Signaling	0.262	0.00885	#NUM!	PDGFRB
Xenobiotic Metabolism Signaling	0.259	0.00758	#NUM!	IL6,PPP2R5D
HGF Signaling	0.256	0.0087	#NUM!	IL6
Role of NANOG in Mammalian Embryonic Stem Cell Pluripotency	0.254	0.00862	#NUM!	BMP4
G-Protein Coupled Receptor Signaling	0.253	0.00749	#NUM!	ADRB2,IKBKE
CCR3 Signaling in Eosinophils	0.249	0.00847	#NUM!	PLA2G10
GP6 Signaling Pathway	0.249	0.00847	#NUM!	LYN
Reelin Signaling in Neurons	0.247	0.0084	#NUM!	LYN
Inhibition of ARE-Mediated mRNA Degradation Pathway	0.247	0.0084	#NUM!	PPP2R5D
Gα12/13 Signaling	0.236	0.00806	#NUM!	IKBKE
Adipogenesis pathway	0.227	0.00781	#NUM!	BMP4
IL-12 Signaling and Production in Macrophages	0.225	0.00775	#NUM!	IKBKE
MSP-RON Signaling In Cancer Cells Pathway	0.223	0.00769	#NUM!	KLKB1
D-myo-inositol (1,4,5,6)-Tetrakisphosphate Biosynthesis	0.217	0.00752	#NUM!	PPP2R5D
D-myo-inositol (3,4,5,6)-tetrakisphosphate Biosynthesis	0.217	0.00752	#NUM!	PPP2R5D
STAT3 Pathway	0.215	0.00746	#NUM!	PDGFRB
Type II Diabetes Mellitus Signaling	0.211	0.00735	#NUM!	IKBKE
Phagosome Maturation	0.208	0.00725	#NUM!	TUBE1
Endocannabinoid Cancer Inhibition Pathway	0.203	0.00714	#NUM!	CCNE1
Cardiac β-adrenergic Signaling	0.202	0.00709	#NUM!	PPP2R5D
Axonal Guidance Signaling	0	0.0064	#NUM!	ADAM20,BMP4,NFATC1
Mitochondrial Dysfunction	0	0.0068	#NUM!	COX7A1
Tight Junction Signaling	0	0.00617	#NUM!	PPP2R5D
Role of Pattern Recognition Receptors in Recognition of Bacteria and Viruses	0	0.00694	#NUM!	IL6
CXCR4 Signaling	0	0.00621	#NUM!	LYN
Endothelin-1 Signaling	0	0.00556	#NUM!	PLA2G10
Factors Promoting Cardiogenesis in Vertebrates	0	0.0069	#NUM!	BMP4
HMGB1 Signaling	0	0.00645	#NUM!	IL6
CREB Signaling in Neurons	0	0.00348	#NUM!	ADRB2,PDGFRB
Colorectal Cancer Metastasis Signaling	0	0.0041	#NUM!	IL6
mTOR Signaling	0	0.0051	#NUM!	PPP2R5D
ILK Signaling	0	0.00549	#NUM!	PPP2R5D
Protein Kinase A Signaling	0	0.00528	#NUM!	CDC26,NFATC1
Regulation of eIF4 and p70S6K Signaling	0	0.00649	#NUM!	PPP2R5D
Role of NFAT in Cardiac Hypertrophy	0	0.00481	#NUM!	IL6
Breast Cancer Regulation by Stathmin1	0	0.00533	#NUM!	ADRB2,E2F8,PPP2R5D
D-myo-inositol-5-phosphate Metabolism	0	0.00676	#NUM!	PPP2R5D
3-phosphoinositide Degradation	0	0.00685	#NUM!	PPP2R5D
3-phosphoinositide Biosynthesis	0	0.00637	#NUM!	PPP2R5D
Regulation of the Epithelial-Mesenchymal Transition Pathway	0	0.00541	#NUM!	PDGFRB
Tec Kinase Signaling	0	0.00625	#NUM!	LYN
Wnt/β-catenin Signaling	0	0.00592	#NUM!	PPP2R5D
cAMP-mediated signaling	0	0.0045	#NUM!	ADRB2
HOTAIR Regulatory Pathway	0	0.0069	#NUM!	ATXN1
Xenobiotic Metabolism CAR Signaling Pathway	0	0.00592	#NUM!	PPP2R5D
Insulin Secretion Signaling Pathway	0	0.00424	#NUM!	LYN
Tumor Microenvironment Pathway	0	0.00585	#NUM!	IL6
Calcium Signaling	0	0.00513	#NUM!	NFATC1

## Sheet: 48hr PI (IPA pathways)
Ingenuity Canonical Pathways	-log(p-value)	Ratio	z-score	Molecules
Role of IL-17A in Arthritis	5.65	0.17	#NUM!	CCL2,CCL20,CXCL1,CXCL3,CXCL5,CXCL6,MMP1,NFKB2,NFKBIE
Role of IL-17A in Psoriasis	5.05	0.357	2.236	CCL20,CXCL1,CXCL3,CXCL5,CXCL6
IL-17A Signaling in Fibroblasts	5	0.2	#NUM!	CCL2,CXCL5,IKBKE,LCN2,MMP1,NFKB2,NFKBIE
IL-17A Signaling in Airway Cells	4.24	0.131	1.633	CCL20,CXCL1,CXCL3,CXCL5,CXCL6,IKBKE,NFKB2,NFKBIE
TNFR1 Signaling	4.19	0.152	1.633	BID,BIRC3,IKBKE,MAP4K2,NFKB2,NFKBIE,TNFAIP3
Death Receptor Signaling	3.8	0.101	0.333	BID,BIRC3,CFLAR,IKBKE,NFKB2,NFKBIE,PARP14,TNFRSF10A,TNFSF15
Role of IL-17F in Allergic Inflammatory Airway Diseases	3.63	0.15	2.449	CCL2,CREB1,CXCL1,CXCL5,CXCL6,NFKB2
TNFR2 Signaling	3.55	0.185	1	BIRC3,IKBKE,NFKB2,NFKBIE,TNFAIP3
Granulocyte Adhesion and Diapedesis	3.25	0.0728	#NUM!	CCL2,CCL20,CLDN8,CSF3,CXCL1,CXCL16,CXCL3,CXCL5,CXCL6,ICAM1,MMP1
PI3K Signaling in B Lymphocytes	3.16	0.0763	2.53	C3,CAMK2G,CREB1,IKBKE,IL4R,LYN,NFATC1,NFKB2,NFKBIE,NOTUM
TWEAK Signaling	3.13	0.152	0.447	BID,BIRC3,IKBKE,NFKB2,NFKBIE
Airway Pathology in Chronic Obstructive Pulmonary Disease	3.06	0.0804	#NUM!	CCL2,CCL20,CXCL1,CXCL3,FGF22,LCN2,LTB,MMP1,TNFSF15
Dendritic Cell Maturation	2.97	0.0675	1.508	CD83,CREB1,FSCN2,ICAM1,IKBKE,IL32,LTB,NFKB2,NFKBIE,NOTUM,RELB
Complement System	2.95	0.139	0.447	C1R,C1S,C3,CD55,CFB
Differential Regulation of Cytokine Production in Intestinal Epithelial Cells by IL-17A and IL-17F	2.89	0.182	1	CCL2,CSF3,CXCL1,LCN2
Agranulocyte Adhesion and Diapedesis	2.87	0.0655	#NUM!	CCL2,CCL20,CD34,CLDN8,CXCL1,CXCL16,CXCL3,CXCL5,CXCL6,ICAM1,MMP1
TREM1 Signaling	2.34	0.0857	1.633	CCL2,CD83,CXCL3,ICAM1,NFKB2,TLR1
Hypoxia Signaling in the Cardiovascular System	2.34	0.0857	1	CREB1,HIF1AN,NFKBIE,NQO1,UBE2L6,UBE2V2
Myc Mediated Apoptosis Signaling	2.31	0.1	-0.447	ADRB2,BID,CFLAR,IKBKE,NFKB2
Apoptosis Signaling	2.31	0.0745	-0.378	BCL2A1,BID,BIRC3,CDK1,IKBKE,NFKB2,NFKBIE
Acute Phase Response Signaling	2.27	0.0578	1.342	C1R,C1S,C3,CFB,IKBKE,NFKB2,NFKBIE,SAA1,SAA2,SAA4
LXR/RXR Activation	2.25	0.0661	1.134	C3,CCL2,FDFT1,LDLR,NFKB2,SAA1,SAA2,SAA4
Lymphotoxin β Receptor Signaling	2.24	0.0962	#NUM!	CXCL1,IKBKE,LTB,NFKB2,RELB
Differential Regulation of Cytokine Production in Macrophages and T Helper Cells by IL-17A and IL-17F	2.23	0.176	#NUM!	CCL2,CSF3,CXCL1
Role of Macrophages, Fibroblasts and Endothelial Cells in Rheumatoid Arthritis	2.18	0.0473	#NUM!	CAMK2G,CCL2,CREB1,ICAM1,IKBKE,IL32,IRAK3,LTB,MMP1,NFATC1,NFKBIE,NOTUM,TLR1,WNT4
Interferon Signaling	2.09	0.111	2	IFI35,IFITM2,IFITM3,MX1
Induction of Apoptosis by HIV1	2.07	0.0877	0.447	BID,BIRC3,IKBKE,NFKB2,NFKBIE
April Mediated Signaling	2.01	0.105	1	IKBKE,NFATC1,NFKB2,NFKBIE
B Cell Activating Factor Signaling	1.97	0.103	#NUM!	IKBKE,NFATC1,NFKB2,NFKBIE
CD40 Signaling	1.92	0.0806	0.447	ICAM1,IKBKE,NFKB2,NFKBIE,TNFAIP3
Necroptosis Signaling Pathway	1.9	0.0576	2.828	BIRC3,CAMK2G,CFLAR,CYLD,TNFRSF10A,TNIP1,TYRO3,UBC
IL-17 Signaling	1.83	0.0523	1.667	CCL2,CCL20,CSF3,CXCL1,CXCL3,CXCL5,LCN2,LTB,TNFSF15
iNOS Signaling	1.82	0.093	2	IKBKE,IRAK3,NFKB2,NFKBIE
Estrogen-mediated S-phase Entry	1.71	0.115	#NUM!	CDK1,CDK2,E2F4
Small Cell Lung Cancer Signaling	1.71	0.0714	1	BID,CDK2,IKBKE,NFKB2,NFKBIE
CD27 Signaling in Lymphocytes	1.67	0.0833	#NUM!	BID,IKBKE,NFKB2,NFKBIE
Lanosterol Biosynthesis	1.65	1	#NUM!	LSS
Toll-like Receptor Signaling	1.64	0.0685	#NUM!	IRAK3,NFKB2,TLR1,TNFAIP3,UBC
Glycogen Degradation II	1.63	0.182	#NUM!	PGM3,TYMP
4-1BB Signaling in T Lymphocytes	1.59	0.103	#NUM!	IKBKE,NFKB2,NFKBIE
Neuroinflammation Signaling Pathway	1.56	0.0418	2.887	BIRC3,CCL2,CFLAR,CREB1,GRINA,ICAM1,IKBKE,IRAK3,NFATC1,NFKB2,PSEN1,TLR1
Cholesterol Biosynthesis I	1.55	0.167	#NUM!	FDFT1,LSS
Cholesterol Biosynthesis II (via 24,25-dihydrolanosterol)	1.55	0.167	#NUM!	FDFT1,LSS
Cholesterol Biosynthesis III (via Desmosterol)	1.55	0.167	#NUM!	FDFT1,LSS
Glycogen Degradation III	1.49	0.154	#NUM!	PGM3,TYMP
Antiproliferative Role of TOB in T Cell Signaling	1.47	0.0938	#NUM!	CDK2,CUL1,PABPC4
B Cell Receptor Signaling	1.46	0.0476	2.828	BCL2A1,CAMK2G,CREB1,IKBKE,LYN,NFATC1,NFKB2,NFKBIE
RANK Signaling in Osteoclasts	1.43	0.0602	2	BIRC3,IKBKE,NFATC1,NFKB2,NFKBIE
Tumor Microenvironment Pathway	1.43	0.0468	1.414	CCL2,CFLAR,CSF3,FGF22,ICAM1,LGALS9,MMP1,NFKB2
Role of CHK Proteins in Cell Cycle Checkpoint Control	1.42	0.0702	0	CDK1,CDK2,CHEK2,E2F4
Retinoic acid Mediated Apoptosis Signaling	1.42	0.0702	1	BID,CFLAR,PARP14,TNFRSF10A
Crosstalk between Dendritic Cells and Natural Killer Cells	1.37	0.0581	#NUM!	CAMK2G,CD83,FSCN2,LTB,NFKB2
UDP-D-xylose and UDP-D-glucuronate Biosynthesis	1.36	0.5	#NUM!	UXS1
Epoxysqualene Biosynthesis	1.36	0.5	#NUM!	FDFT1
L-glutamine Biosynthesis II (tRNA-dependent)	1.36	0.5	#NUM!	QRSL1
Prostate Cancer Signaling	1.35	0.0575	#NUM!	CDK2,CREB1,NFKB2,NFKBIE,NKX3-1
Wnt/Ca+ pathway	1.33	0.0656	1	CREB1,NFATC1,NFKB2,NOTUM
Putrescine Degradation III	1.27	0.118	#NUM!	MAOA,SAT1
ATM Signaling	1.22	0.0526	-0.447	BID,CDK1,CDK2,CHEK2,CREB1
Role of RIG1-like Receptors in Antiviral Innate Immunity	1.2	0.0732	#NUM!	IKBKE,NFKB2,NFKBIE
IL-7 Signaling Pathway	1.19	0.0588	1	CDK2,IL7R,LYN,NFATC1
iCOS-iCOSL Signaling in T Helper Cells	1.19	0.0515	2	CAMK2G,IKBKE,NFATC1,NFKB2,NFKBIE
GADD45 Signaling	1.18	0.105	#NUM!	CDK1,CDK2
DNA damage-induced 14-3-3σ Signaling	1.18	0.105	#NUM!	CDK1,CDK2
IL-10 Signaling	1.17	0.058	#NUM!	IKBKE,IL4R,NFKB2,NFKBIE
Senescence Pathway	1.12	0.0375	1.265	CDK1,CDK2,CHEK2,E2F4,IKBKE,NFATC1,NFKB2,SAA1,SAA2,SAA4
Angiopoietin Signaling	1.1	0.0548	-1	IKBKE,NFKB2,NFKBIE,TNIP1
NF-κB Signaling	1.08	0.0414	-0.378	IRAK3,NFKB2,NFKBIE,RELB,TLR1,TNFAIP3,TNIP1
Aryl Hydrocarbon Receptor Signaling	1.07	0.0438	2	CDK2,CHEK2,GSTA2,NCOA7,NFKB2,NQO1
Spermine and Spermidine Degradation I	1.07	0.25	#NUM!	SAT1
Catecholamine Biosynthesis	1.07	0.25	#NUM!	PNMT
Glutathione Redox Reactions II	1.07	0.25	#NUM!	GSR
Proline Biosynthesis I	1.07	0.25	#NUM!	PYCR1
Melatonin Degradation II	1.07	0.25	#NUM!	MAOA
NAD Biosynthesis III	1.07	0.25	#NUM!	NAMPT
Altered T Cell and B Cell Signaling in Rheumatoid Arthritis	1.05	0.0526	#NUM!	LTB,NFKB2,RELB,TLR1
Cell Cycle: G2/M DNA Damage Checkpoint Regulation	1.04	0.0625	#NUM!	CDK1,CHEK2,CUL1
Glycolysis I	1.04	0.087	#NUM!	PGAM2,TPI1
Role of Hypercytokinemia/hyperchemokinemia in the Pathogenesis of Influenza	1.02	0.0513	2	CCL2,CXCL3,MX1,NFKB2
Tumoricidal Function of Hepatic Natural Killer Cells	1.01	0.0833	#NUM!	BID,ICAM1
Th17 Activation Pathway	1	0.0506	2	CCL20,IRAK3,NFATC1,NFKB2
Hepatic Fibrosis / Hepatic Stellate Cell Activation	0.991	0.0393	#NUM!	CCL2,CXCL3,ECE1,ICAM1,IL4R,MMP1,NFKB2
Role of Pattern Recognition Receptors in Recognition of Bacteria and Viruses	0.991	0.0417	2	C3,CREB1,LTB,NFKB2,TLR1,TNFSF15
LPS-stimulated MAPK Signaling	0.991	0.05	2	CREB1,IKBKE,NFKB2,NFKBIE
Cyclins and Cell Cycle Regulation	0.991	0.05	#NUM!	CDK1,CDK2,CUL1,E2F4
Role of PKR in Interferon Induction and Antiviral Response	0.983	0.0446	0.447	BID,HSPA5,IKBKE,NFKB2,NFKBIE
Hepatic Cholestasis	0.979	0.0391	#NUM!	IKBKE,IRAK3,LTB,MAP4K2,NFKB2,NFKBIE,TNFSF15
Proline Biosynthesis II (from Arginine)	0.975	0.2	#NUM!	PYCR1
Tetrapyrrole Biosynthesis II	0.975	0.2	#NUM!	UROS
Glutathione-mediated Detoxification	0.975	0.08	#NUM!	GSTA2,LANCL1
α-tocopherol Degradation	0.975	0.2	#NUM!	CYP4F3
Rapoport-Luebering Glycolytic Shunt	0.975	0.2	#NUM!	PGAM2
PEDF Signaling	0.975	0.0494	#NUM!	CFLAR,IKBKE,NFKB2,NFKBIE
Regulation of IL-2 Expression in Activated and Anergic T Lymphocytes	0.947	0.0482	#NUM!	IKBKE,NFATC1,NFKB2,NFKBIE
IL-17A Signaling in Gastric Cells	0.947	0.0769	#NUM!	CCL20,CXCL1
Superpathway of Cholesterol Biosynthesis	0.947	0.0769	#NUM!	FDFT1,LSS
Ferroptosis Signaling Pathway	0.924	0.0427	2.236	ANGPTL4,BID,FDFT1,SAT1,SLC11A2
Chondroitin and Dermatan Biosynthesis	0.9	0.167	#NUM!	CSGALNACT1
Arginine Degradation VI (Arginase 2 Pathway)	0.9	0.167	#NUM!	PYCR1
UDP-N-acetyl-D-glucosamine Biosynthesis II	0.9	0.167	#NUM!	PGM3
Cell Cycle Control of Chromosomal Replication	0.893	0.0536	#NUM!	CDK1,CDK2,CHEK2
Atherosclerosis Signaling	0.879	0.0413	#NUM!	CCL2,ICAM1,MMP1,NFKB2,SAA4
Clathrin-mediated Endocytosis Signaling	0.873	0.0366	#NUM!	AP1B1,CD2AP,FGF22,LDLR,SAA4,STAM,UBC
IL-1 Signaling	0.854	0.0444	2	IKBKE,IRAK3,NFKB2,NFKBIE
Noradrenaline and Adrenaline Degradation	0.845	0.0667	#NUM!	MAOA,PNMT
Activation of IRF by Cytosolic Pattern Recognition Receptors	0.83	0.05	#NUM!	IKBKE,NFKB2,NFKBIE
Airway Inflammation in Asthma	0.821	0.0645	#NUM!	CCL2,CCL20
Molecular Mechanisms of Cancer	0.81	0.031	#NUM!	BID,BIRC3,CAMK2G,CDK1,CDK2,CFLAR,CHEK2,E2F4,NFKB2,NFKBIE,PSEN1,WNT4
Amyotrophic Lateral Sclerosis Signaling	0.804	0.0426	1	BID,BIRC3,GRINA,RNF19A
Circadian Rhythm Signaling	0.801	0.0625	#NUM!	CREB1,GRINA
DNA Methylation and Transcriptional Repression Signaling	0.801	0.0625	#NUM!	H3-3A/H3-3B,H4C14
MIF-mediated Glucocorticoid Regulation	0.801	0.0625	#NUM!	NFKB2,NFKBIE
Role of NFAT in Regulation of the Immune Response	0.799	0.0366	1.342	IKBKE,LYN,NFATC1,NFKB2,NFKBIE,RCAN1
Sphingosine and Sphingosine-1-phosphate Metabolism	0.783	0.125	#NUM!	SGPP2
Sucrose Degradation V (Mammalian)	0.783	0.125	#NUM!	TPI1
Superoxide Radicals Degradation	0.783	0.125	#NUM!	NQO1
Heme Biosynthesis II	0.783	0.125	#NUM!	UROS
Salvage Pathways of Pyrimidine Deoxyribonucleotides	0.783	0.125	#NUM!	TYMP
IL-9 Signaling	0.78	0.0606	#NUM!	BCL3,NFKB2
Opioid Signaling Pathway	0.772	0.0332	1.89	AP1B1,CAMK2G,CREB1,GRINA,GRK3,LYN,NFKB2,OGFR
p53 Signaling	0.759	0.0408	#NUM!	CDK2,CHEK2,DRAM1,TNFRSF10A
Type I Diabetes Mellitus Signaling	0.759	0.0408	2	BID,IKBKE,NFKB2,NFKBIE
Cell Cycle: G1/S Checkpoint Regulation	0.742	0.0455	#NUM!	CDK2,CUL1,E2F4
Notch Signaling	0.74	0.0571	#NUM!	DTX2,PSEN1
Glucocorticoid Receptor Signaling	0.738	0.0295	#NUM!	ADRB2,CCL2,CREB1,CXCL3,HSPA5,ICAM1,IKBKE,IL4R,IL7R,KRT6B,MMP1,NFATC1,NFKBIE
Neuropathic Pain Signaling In Dorsal Horn Neurons	0.738	0.04	1	CAMK2G,CREB1,GRINA,NOTUM
NAD Phosphorylation and Dephosphorylation	0.738	0.111	#NUM!	NNT
GDP-glucose Biosynthesis	0.738	0.111	#NUM!	PGM3
Antioxidant Action of Vitamin C	0.738	0.04	-1	IKBKE,NFKB2,NFKBIE,NOTUM
Role of Osteoblasts, Osteoclasts and Chondrocytes in Rheumatoid Arthritis	0.721	0.0332	#NUM!	BIRC3,IKBKE,MMP1,NFATC1,NFKBIE,RUNX2,WNT4
Antigen Presentation Pathway	0.721	0.0556	#NUM!	PSMB9,TAPBP
Role of MAPK Signaling in Inhibiting the Pathogenesis of Influenza	0.717	0.0441	#NUM!	CCL2,NFKB2,NFKBIE
Coronavirus Pathogenesis Pathway	0.706	0.036	0.447	CCL2,CDK2,E2F4,NFKB2,NFKBIE
Docosahexaenoic Acid (DHA) Signaling	0.703	0.0541	#NUM!	BCL2A1,BID
Cell Cycle Regulation by BTG Family Proteins	0.703	0.0541	#NUM!	CDK2,E2F4
tRNA Charging	0.703	0.0541	#NUM!	CARS2,DARS1
GM-CSF Signaling	0.703	0.0435	#NUM!	BCL2A1,CAMK2G,LYN
PKCθ Signaling in T Lymphocytes	0.697	0.0357	2.236	CAMK2G,IKBKE,NFATC1,NFKB2,NFKBIE
Glucose and Glucose-1-phosphate Degradation	0.697	0.1	#NUM!	PGM3
Oleate Biosynthesis II (Animals)	0.697	0.1	#NUM!	FADS1
BAG2 Signaling Pathway	0.686	0.0526	#NUM!	HSPA5,NFKB2
CD28 Signaling in T Helper Cells	0.678	0.0377	#NUM!	IKBKE,NFATC1,NFKB2,NFKBIE
NRF2-mediated Oxidative Stress Response	0.674	0.0333	#NUM!	CCT7,DNAJC5,GSR,GSTA2,MAFF,NQO1
Pancreatic Adenocarcinoma Signaling	0.668	0.0374	#NUM!	CDK2,E2F4,HBEGF,NFKB2
Regulation Of The Epithelial Mesenchymal Transition By Growth Factors Pathway	0.668	0.0331	1.342	FGF22,IKBKE,LTB,MMP1,NFKB2,TNFSF15
Coronavirus Replication Pathway	0.668	0.0513	#NUM!	IFITM2,IFITM3
Protein Ubiquitination Pathway	0.664	0.031	#NUM!	BIRC3,CUL1,DNAJC5,HSPA5,PSMB9,UBC,UBE2L6,UBE2V2
Assembly of RNA Polymerase III Complex	0.66	0.0909	#NUM!	GTF3C4
Th1 Pathway	0.66	0.037	#NUM!	ICAM1,LGALS9,NFATC1,PSEN1
HOTAIR Regulatory Pathway	0.656	0.0345	2	H3-3A/H3-3B,ICAM1,MMP1,NFKB2,WNT4
MIF Regulation of Innate Immunity	0.652	0.05	#NUM!	NFKB2,NFKBIE
Retinol Biosynthesis	0.652	0.05	#NUM!	DAGLB,RDH11
NF-κB Activation by Viruses	0.644	0.0405	#NUM!	IKBKE,NFKB2,NFKBIE
Triacylglycerol Degradation	0.636	0.0488	#NUM!	DAGLB,NOTUM
Cleavage and Polyadenylation of Pre-mRNA	0.627	0.0833	#NUM!	CSTF2
Hematopoiesis from Multipotent Stem Cells	0.627	0.0833	#NUM!	CSF3
UDP-N-acetyl-D-galactosamine Biosynthesis II	0.627	0.0833	#NUM!	PGM3
Oncostatin M Signaling	0.622	0.0476	#NUM!	MMP1,MT2A
Xenobiotic Metabolism AHR Signaling Pathway	0.622	0.0395	#NUM!	GSTA2,NFKB2,NQO1
Role of Tissue Factor in Cancer	0.614	0.0354	#NUM!	CXCL1,HBEGF,LYN,MMP1
Guanosine Nucleotides Degradation III	0.597	0.0769	#NUM!	XDH
IL-15 Production	0.582	0.0342	1	AATK,LYN,NFKB2,TYRO3
HMGB1 Signaling	0.582	0.0323	#NUM!	CCL2,ICAM1,LTB,NFKB2,TNFSF15
Role of Oct4 in Mammalian Embryonic Stem Cell Pluripotency	0.578	0.0444	#NUM!	FBXO15,TASOR
FAT10 Cancer Signaling Pathway	0.578	0.0444	#NUM!	IKBKE,NFKB2
PFKFB4 Signaling Pathway	0.578	0.0444	#NUM!	CREB1,XDH
Cardiac Hypertrophy Signaling (Enhanced)	0.57	0.0271	1.508	ADRB2,CAMK2G,FGF22,IKBKE,IL4R,IL7R,LTB,NFATC1,NFKB2,NOTUM,RCAN1,TNFSF15,WNT4
Urate Biosynthesis/Inosine 5'-phosphate Degradation	0.569	0.0714	#NUM!	XDH
Phenylalanine Degradation IV (Mammalian, via Side Chain)	0.569	0.0714	#NUM!	MAOA
Th1 and Th2 Activation Pathway	0.567	0.0318	#NUM!	ICAM1,IL4R,LGALS9,NFATC1,PSEN1
HIF1α Signaling	0.562	0.0305	0	ADM,CAMK2G,HIF1AN,HSPA5,MMP1,SAT1
BMP signaling pathway	0.562	0.0366	#NUM!	CREB1,NFKB2,RUNX2
Regulation Of The Epithelial Mesenchymal Transition In Development Pathway	0.562	0.0366	#NUM!	NFKB2,PSEN1,WNT4
TR/RXR Activation	0.553	0.0361	#NUM!	BCL3,LDLR,SLC16A3
OX40 Signaling Pathway	0.551	0.0426	#NUM!	NFKB2,NFKBIE
Erythropoietin Signaling Pathway	0.535	0.0309	0.447	BIRC3,LTB,NFKB2,NFKBIE,TNFSF15
P2Y Purigenic Receptor Signaling Pathway	0.527	0.0323	1	CREB1,NFKB2,NOTUM,P2RY2
IL-6 Signaling	0.527	0.0323	1	IKBKE,NFKB2,NFKBIE,TNFAIP6
Synaptic Long Term Potentiation	0.52	0.032	1	CAMK2G,CREB1,GRINA,NOTUM
FXR/RXR Activation	0.52	0.032	#NUM!	C3,SAA1,SAA2,SAA4
Granzyme B Signaling	0.52	0.0625	#NUM!	BID
Adenosine Nucleotides Degradation II	0.52	0.0625	#NUM!	XDH
Transcriptional Regulatory Network in Embryonic Stem Cells	0.516	0.04	#NUM!	H3-3A/H3-3B,H4C14
Role of Cytokines in Mediating Communication between Immune Cells	0.503	0.0392	#NUM!	CSF3,IL32
Unfolded protein response	0.503	0.0392	#NUM!	HSPA5,SEL1L
γ-linolenate Biosynthesis II (Animals)	0.498	0.0588	#NUM!	FADS1
Iron homeostasis signaling pathway	0.492	0.031	#NUM!	ATP6V1D,CUL1,SLC11A2,SLC25A37
Methionine Degradation I (to Homocysteine)	0.478	0.0556	#NUM!	PRMT5
Protein Kinase A Signaling	0.475	0.0264	0	CAMK2G,CREB1,DUSP16,DUSP8,H3-3A/H3-3B,NFATC1,NFKB2,NFKBIE,NOTUM,PTPN12
Serotonin Degradation	0.471	0.037	#NUM!	CSGALNACT1,MAOA
SAPK/JNK Signaling	0.46	0.0319	#NUM!	DUSP8,MAP4K2,NFATC1
Lipid Antigen Presentation by CD1	0.458	0.0526	#NUM!	AP1B1
The Visual Cycle	0.458	0.0526	#NUM!	RDH11
Tryptophan Degradation X (Mammalian, via Tryptamine)	0.458	0.0526	#NUM!	MAOA
Purine Nucleotides Degradation II (Aerobic)	0.458	0.0526	#NUM!	XDH
Endoplasmic Reticulum Stress Pathway	0.458	0.0526	#NUM!	HSPA5
Superpathway of Melatonin Degradation	0.451	0.0357	#NUM!	CSGALNACT1,MAOA
PPARα/RXRα Activation	0.446	0.0282	#NUM!	BCL3,IKBKE,NFKB2,NFKBIE,NOTUM
PI3K/AKT Signaling	0.446	0.0282	#NUM!	IKBKE,IL4R,IL7R,NFKB2,NFKBIE
Valine Degradation I	0.441	0.05	#NUM!	HIBCH
Cysteine Biosynthesis III (mammalia)	0.441	0.05	#NUM!	PRMT5
Inflammasome pathway	0.441	0.05	#NUM!	NFKB2
Sirtuin Signaling Pathway	0.431	0.0265	0.378	AGTRAP,ATG2B,H3-3A/H3-3B,NAMPT,NFKB2,NQO1,PGAM2
HER-2 Signaling in Breast Cancer	0.426	0.0276	1.342	HBEGF,IKBKE,LYN,NFKB2,NFKBIE
Polyamine Regulation in Colon Cancer	0.425	0.0476	#NUM!	SAT1
Role of PI3K/AKT Signaling in the Pathogenesis of Influenza	0.423	0.0339	#NUM!	NFKB2,NFKBIE
T Cell Receptor Signaling	0.423	0.0303	#NUM!	IKBKE,NFATC1,NFKB2
PPAR Signaling	0.416	0.03	#NUM!	IKBKE,NFKB2,NFKBIE
Chronic Myeloid Leukemia Signaling	0.409	0.0297	#NUM!	E2F4,IKBKE,NFKB2
Dopamine Degradation	0.409	0.0455	#NUM!	MAOA
Glutathione Redox Reactions I	0.409	0.0455	#NUM!	GSR
Vitamin-C Transport	0.409	0.0455	#NUM!	STOM
Role of MAPK Signaling in Promoting the Pathogenesis of Influenza	0.409	0.0297	#NUM!	ATP6V1D,NFKB2,NFKBIE
Mitotic Roles of Polo-Like Kinase	0.396	0.0323	#NUM!	CDK1,CHEK2
Factors Promoting Cardiogenesis in Vertebrates	0.395	0.0276	1	CAMK2G,CREB1,NOTUM,WNT4
B Cell Development	0.394	0.0435	#NUM!	IL7R
Hepatic Fibrosis Signaling Pathway	0.39	0.025	1	CCL2,CREB1,ICAM1,IKBKE,IRAK3,MMP1,NFKB2,NFKBIE,WNT4
Neuroprotective Role of THOP1 in Alzheimer's Disease	0.389	0.0288	#NUM!	C1R,CREB1,ECE1
RAR Activation	0.387	0.0265	#NUM!	MMP1,NFKB2,RDH11,RELB,TNIP1
Mitochondrial Dysfunction	0.384	0.0272	#NUM!	GSR,MAOA,PSEN1,XDH
Role of JAK1, JAK2 and TYK2 in Interferon Signaling	0.38	0.0417	#NUM!	NFKB2
Pyridoxal 5'-phosphate Salvage Pathway	0.38	0.0312	#NUM!	CDK1,CDK2
TCA Cycle II (Eukaryotic)	0.38	0.0417	#NUM!	IDH3G
Gluconeogenesis I	0.38	0.0417	#NUM!	PGAM2
Gαq Signaling	0.379	0.027	#NUM!	IKBKE,NFATC1,NFKB2,NFKBIE
Insulin Secretion Signaling Pathway	0.37	0.0254	1.633	CAMK2G,CREB1,EIF2S2,LYN,NOTUM,SEC61A1
Glioma Signaling	0.366	0.0278	#NUM!	CAMK2G,E2F4,IDH3G
MSP-RON Signaling In Macrophages Pathway	0.366	0.0278	#NUM!	CREB1,IKBKE,NFKB2
IL-8 Signaling	0.365	0.0258	2.236	CXCL1,HBEGF,ICAM1,IKBKE,IRAK3
Calcium Signaling	0.36	0.0256	2	CAMK2G,CREB1,GRINA,NFATC1,RCAN1
Role of JAK1 and JAK3 in γc Cytokine Signaling	0.357	0.0299	#NUM!	IL4R,IL7R
NGF Signaling	0.354	0.0273	#NUM!	CREB1,IKBKE,NFKB2
Cytotoxic T Lymphocyte-mediated Apoptosis of Target Cells	0.342	0.037	#NUM!	BID
Melatonin Signaling	0.342	0.029	#NUM!	CAMK2G,NOTUM
Hematopoiesis from Pluripotent Stem Cells	0.342	0.037	#NUM!	CSF3
Apelin Endothelial Signaling Pathway	0.342	0.0268	#NUM!	CCL2,ICAM1,NFKB2
Colorectal Cancer Metastasis Signaling	0.338	0.0246	1.342	E2F4,GRK3,MMP1,NFKB2,TLR1,WNT4
fMLP Signaling in Neutrophils	0.336	0.0265	#NUM!	NFATC1,NFKB2,NFKBIE
Regulation of Cellular Mechanics by Calpain Protease	0.334	0.0286	#NUM!	CDK1,CDK2
Caveolar-mediated Endocytosis Signaling	0.328	0.0282	#NUM!	CD55,FLOT2
Communication between Innate and Adaptive Immune Cells	0.328	0.0282	#NUM!	CD83,TLR1
p38 MAPK Signaling	0.326	0.0261	#NUM!	CREB1,H3-3A/H3-3B,IRAK3
Glioblastoma Multiforme Signaling	0.321	0.025	#NUM!	CDK2,E2F4,NOTUM,WNT4
GPCR-Mediated Integration of Enteroendocrine Signaling Exemplified by an L Cell	0.321	0.0278	#NUM!	ADRB2,NOTUM
Sonic Hedgehog Signaling	0.32	0.0345	#NUM!	CDK1
Estrogen-Dependent Breast Cancer Signaling	0.314	0.0274	#NUM!	CREB1,NFKB2
Thyroid Hormone Metabolism II (via Conjugation and/or Degradation)	0.309	0.0333	#NUM!	CSGALNACT1
Reelin Signaling in Neurons	0.305	0.0252	#NUM!	CAMK2G,GRINA,LYN
Chemokine Signaling	0.302	0.0267	#NUM!	CAMK2G,CCL2
Osteoarthritis Pathway	0.3	0.0238	1.342	CREB1,MMP1,NAMPT,NFKB2,RUNX2
Retinoate Biosynthesis I	0.299	0.0323	#NUM!	RDH11
GNRH Signaling	0.292	0.024	1	CAMK2G,CREB1,HBEGF,NFKB2
Gα12/13 Signaling	0.282	0.0242	#NUM!	IKBKE,NFKB2,NFKBIE
Superpathway of Methionine Degradation	0.281	0.0303	#NUM!	PRMT5
Th2 Pathway	0.277	0.024	#NUM!	ICAM1,IL4R,PSEN1
Role of BRCA1 in DNA Damage Response	0.273	0.025	#NUM!	CHEK2,E2F4
p70S6K Signaling	0.273	0.0238	#NUM!	IL4R,LYN,NOTUM
IL-4 Signaling	0.273	0.025	#NUM!	IL4R,NFATC1
Primary Immunodeficiency Signaling	0.272	0.0294	#NUM!	IL7R
G-Protein Coupled Receptor Signaling	0.263	0.0225	#NUM!	ADRB2,CAMK2G,CREB1,IKBKE,NFKB2,NFKBIE
FGF Signaling	0.262	0.0244	#NUM!	CREB1,FGF22
Xenobiotic Metabolism PXR Signaling Pathway	0.262	0.0229	0	CAMK2G,CDK2,GSTA2,MAOA
IL-12 Signaling and Production in Macrophages	0.26	0.0233	#NUM!	IKBKE,NFKB2,SAA4
D-myo-inositol (1,4,5,6)-Tetrakisphosphate Biosynthesis	0.244	0.0226	#NUM!	DUSP16,DUSP8,PTPN12
D-myo-inositol (3,4,5,6)-tetrakisphosphate Biosynthesis	0.244	0.0226	#NUM!	DUSP16,DUSP8,PTPN12
Inhibition of Matrix Metalloproteases	0.241	0.0263	#NUM!	MMP1
Acute Myeloid Leukemia Signaling	0.237	0.023	#NUM!	IDH3G,NFKB2
Mechanisms of Viral Exit from Host Cells	0.22	0.0244	#NUM!	VPS4A
Serotonin Receptor Signaling	0.214	0.0238	#NUM!	MAOA
Apelin Pancreas Signaling Pathway	0.214	0.0238	#NUM!	NFKB2
Chondroitin Sulfate Biosynthesis (Late Stages)	0.208	0.0233	#NUM!	CSGALNACT1
IL-23 Signaling Pathway	0.208	0.0233	#NUM!	NFKB2
nNOS Signaling in Neurons	0.202	0.0227	#NUM!	GRINA
Natural Killer Cell Signaling	0	0.0163	#NUM!	HSPA5,NFATC1,NFKB2
Neuregulin Signaling	0	0.0198	#NUM!	HBEGF,PSEN1
Leukocyte Extravasation Signaling	0	0.0164	#NUM!	CLDN8,ICAM1,MMP1
Axonal Guidance Signaling	0	0.0149	#NUM!	ADAM8,LINGO1,MMP1,NFATC1,NOTUM,SEMA4A,WNT4
Fc Epsilon RI Signaling	0	0.00885	#NUM!	LYN
Actin Cytoskeleton Signaling	0	0.00461	#NUM!	FGF22
Synaptic Long Term Depression	0	0.0111	#NUM!	LYN,NOTUM
Huntington's Disease Signaling	0	0.0175	#NUM!	CREB1,DNAJC5,HSPA5,UBC
LPS/IL-1 Mediated Inhibition of RXR Function	0	0.00957	#NUM!	GSTA2,MAOA
VDR/RXR Activation	0	0.013	#NUM!	RUNX2
Ceramide Signaling	0	0.0116	#NUM!	NFKB2
PXR/RXR Activation	0	0.0159	#NUM!	GSTA2
Tight Junction Signaling	0	0.0185	#NUM!	CLDN8,CSTF2,NFKB2
14-3-3-mediated Signaling	0	0.0082	#NUM!	NOTUM
Fcγ Receptor-mediated Phagocytosis in Macrophages and Monocytes	0	0.0108	#NUM!	LYN
FcγRIIB Signaling in B Lymphocytes	0	0.0133	#NUM!	LYN
CXCR4 Signaling	0	0.0124	#NUM!	ELMO3,LYN
CTLA4 Signaling in Cytotoxic T Lymphocytes	0	0.0123	#NUM!	AP1B1
T Helper Cell Differentiation	0	0.0161	#NUM!	IL4R
IL-15 Signaling	0	0.0135	#NUM!	NFKB2
Virus Entry via Endocytic Pathways	0	0.0198	#NUM!	AP1B1,CD55
Cellular Effects of Sildenafil (Viagra)	0	0.016	#NUM!	NOTUM,PABPC4
Endothelin-1 Signaling	0	0.0111	#NUM!	ECE1,NOTUM
Relaxin Signaling	0	0.0204	#NUM!	CREB1,NFKB2,NFKBIE
Renin-Angiotensin Signaling	0	0.0175	#NUM!	CCL2,NFKB2
Thrombin Signaling	0	0.0201	1	CAMK2G,CREB1,NFKB2,NOTUM
Cardiac Hypertrophy Signaling	0	0.0132	#NUM!	ADRB2,CREB1,NOTUM
Corticotropin Releasing Hormone Signaling	0	0.00719	#NUM!	CREB1
HGF Signaling	0	0.0087	#NUM!	CDK2
Maturity Onset Diabetes of Young (MODY) Signaling	0	0.0169	#NUM!	NFKB2
FLT3 Signaling in Hematopoietic Progenitor Cells	0	0.0128	#NUM!	CREB1
Human Embryonic Stem Cell Pluripotency	0	0.0153	#NUM!	INHBA,WNT4
Melanocyte Development and Pigmentation Signaling	0	0.0108	#NUM!	CREB1
Androgen Signaling	0	0.00746	#NUM!	NFKB2
Germ Cell-Sertoli Cell Junction Signaling	0	0.00625	#NUM!	PLS1
Aldosterone Signaling in Epithelial Cells	0	0.0197	#NUM!	DNAJC5,HSPA5,NOTUM
Role of NANOG in Mammalian Embryonic Stem Cell Pluripotency	0	0.00862	#NUM!	WNT4
CREB Signaling in Neurons	0	0.0122	1.134	ADRB2,CAMK2G,CREB1,NOTUM,P2RY2,SLC52A2,TACR2
Renal Cell Carcinoma Signaling	0	0.013	#NUM!	UBC
Basal Cell Carcinoma Signaling	0	0.0143	#NUM!	WNT4
Bladder Cancer Signaling	0	0.0211	#NUM!	FGF22,MMP1
Type II Diabetes Mellitus Signaling	0	0.0221	#NUM!	IKBKE,NFKB2,NFKBIE
Production of Nitric Oxide and Reactive Oxygen Species in Macrophages	0	0.022	2	IKBKE,NFKB2,NFKBIE,SAA4
ERK5 Signaling	0	0.0141	#NUM!	CREB1
mTOR Signaling	0	0.0051	#NUM!	EIF4B
G Beta Gamma Signaling	0	0.0082	#NUM!	HBEGF
Sphingosine-1-phosphate Signaling	0	0.00885	#NUM!	NOTUM
Systemic Lupus Erythematosus Signaling	0	0.0111	#NUM!	LYN,NFATC1
ILK Signaling	0	0.011	#NUM!	CREB1,NFKB2
FAK Signaling	0	0.0101	#NUM!	ARHGAP26
EIF2 Signaling	0	0.01	#NUM!	EIF2S2,HSPA5
AMPK Signaling	0	0.00971	#NUM!	ADRB2,CREB1
Hereditary Breast Cancer Signaling	0	0.0221	#NUM!	CDK1,CHEK2,UBC
Rac Signaling	0	0.00855	#NUM!	NFKB2
RhoA Signaling	0	0.00855	#NUM!	SEPTIN10
Phospholipase C Signaling	0	0.0167	2	CREB1,LYN,NFATC1,NFKB2
Ovarian Cancer Signaling	0	0.0073	#NUM!	WNT4
Regulation of eIF4 and p70S6K Signaling	0	0.00649	#NUM!	EIF2S2
Leptin Signaling in Obesity	0	0.0139	#NUM!	NOTUM
Role of NFAT in Cardiac Hypertrophy	0	0.0144	#NUM!	CAMK2G,NOTUM,RCAN1
Breast Cancer Regulation by Stathmin1	0	0.0195	0.302	ADRB2,CAMK2G,CDK1,CDK2,CREB1,E2F4,NFKB2,P2RY2,SLC52A2,SPDEF,TACR2
Role of Wnt/GSK-3β Signaling in the Pathogenesis of Influenza	0	0.0135	#NUM!	WNT4
Nur77 Signaling in T Lymphocytes	0	0.0172	#NUM!	NFATC1
Role of MAPK Signaling in the Pathogenesis of Influenza	0	0.0135	#NUM!	CCL2
MSP-RON Signaling Pathway	0	0.0175	#NUM!	CCL2
Spliceosomal Cycle	0	0.0213	#NUM!	RBM8A
Dopamine-DARPP32 Feedback in cAMP Signaling	0	0.019	#NUM!	CREB1,GRINA,NOTUM
Paxillin Signaling	0	0.00952	#NUM!	PTPN12
Signaling by Rho Family GTPases	0	0.0082	#NUM!	NFKB2,SEPTIN10
Sertoli Cell-Sertoli Cell Junction Signaling	0	0.0111	#NUM!	CLDN8,PLS1
Gap Junction Signaling	0	0.00521	#NUM!	NOTUM
eNOS Signaling	0	0.00671	#NUM!	HSPA5
ErbB Signaling	0	0.0109	#NUM!	HBEGF
ErbB4 Signaling	0	0.0154	#NUM!	PSEN1
GDNF Family Ligand-Receptor Interactions	0	0.0133	#NUM!	CREB1
Netrin Signaling	0	0.0154	#NUM!	NFATC1
Heparan Sulfate Biosynthesis	0	0.0154	#NUM!	NOTUM
Nicotine Degradation III	0	0.0204	#NUM!	CSGALNACT1
Heparan Sulfate Biosynthesis (Late Stages)	0	0.0172	#NUM!	NOTUM
D-myo-inositol-5-phosphate Metabolism	0	0.0203	#NUM!	DUSP16,DUSP8,PTPN12
Melatonin Degradation I	0	0.0196	#NUM!	CSGALNACT1
Phospholipases	0	0.0169	#NUM!	NOTUM
Chondroitin Sulfate Biosynthesis	0	0.0196	#NUM!	CSGALNACT1
Dermatan Sulfate Biosynthesis	0	0.0185	#NUM!	CSGALNACT1
Nicotine Degradation II	0	0.0185	#NUM!	CSGALNACT1
Superpathway of Inositol Phosphate Compounds	0	0.0159	#NUM!	DUSP16,DUSP8,PTPN12
3-phosphoinositide Degradation	0	0.0205	#NUM!	DUSP16,DUSP8,PTPN12
3-phosphoinositide Biosynthesis	0	0.0191	#NUM!	DUSP16,DUSP8,PTPN12
Salvage Pathways of Pyrimidine Ribonucleotides	0	0.0211	#NUM!	CDK1,CDK2
Gαs Signaling	0	0.0194	#NUM!	ADRB2,CREB1
Regulation of the Epithelial-Mesenchymal Transition Pathway	0	0.0216	#NUM!	FGF22,NFKB2,PSEN1,WNT4
Sperm Motility	0	0.019	#NUM!	AATK,LYN,NOTUM,TYRO3
Tec Kinase Signaling	0	0.0187	#NUM!	LYN,NFKB2,TNFRSF10A
UVA-Induced MAPK Signaling	0	0.0206	#NUM!	NOTUM,PARP14
UVB-Induced MAPK Signaling	0	0.0192	#NUM!	H3-3A/H3-3B
STAT3 Pathway	0	0.0149	#NUM!	IL4R,IL7R
HIPPO signaling	0	0.012	#NUM!	CUL1
PCP pathway	0	0.0167	#NUM!	WNT4
Estrogen Receptor Signaling	0	0.0161	0.447	CREB1,MMP1,NFKB2,NOTUM,RUNX2
ERK/MAPK Signaling	0	0.0152	#NUM!	CREB1,H3-3A/H3-3B,NFATC1
PTEN Signaling	0	0.0152	#NUM!	IKBKE,NFKB2
Cardiac β-adrenergic Signaling	0	0.00709	#NUM!	GRK3
Amyloid Processing	0	0.0208	#NUM!	PSEN1
JAK/Stat Signaling	0	0.0127	#NUM!	NFKB2
GABA Receptor Signaling	0	0.0217	#NUM!	AP1B1,UBC
Xenobiotic Metabolism Signaling	0	0.0189	#NUM!	CAMK2G,GSTA2,MAOA,NFKB2,NQO1
Wnt/β-catenin Signaling	0	0.0178	#NUM!	SOX13,UBC,WNT4
Neurotrophin/TRK Signaling	0	0.0135	#NUM!	CREB1
Integrin Signaling	0	0.005	#NUM!	ARHGAP26
Dopamine Receptor Signaling	0	0.0132	#NUM!	MAOA
cAMP-mediated signaling	0	0.0135	#NUM!	ADRB2,CAMK2G,CREB1
Glutamate Receptor Signaling	0	0.0179	#NUM!	GRINA
TGF-β Signaling	0	0.0211	#NUM!	INHBA,RUNX2
VEGF Signaling	0	0.0105	#NUM!	EIF2S2
GPCR-Mediated Nutrient Sensing in Enteroendocrine Cells	0	0.00901	#NUM!	NOTUM
Gustation Pathway	0	0.00676	#NUM!	P2RY2
Phagosome Formation	0	0.0174	#NUM!	NOTUM,TLR1
Phagosome Maturation	0	0.0145	#NUM!	ATP6V1D,DYNC1LI1
PD-1, PD-L1 cancer immunotherapy pathway	0	0.0103	#NUM!	CDK2
Cancer Drug Resistance By Drug Efflux	0	0.0213	#NUM!	ABCC10
Sumoylation Pathway	0	0.0105	#NUM!	NFKB2
GP6 Signaling Pathway	0	0.0169	#NUM!	LAMC2,LYN
Adrenomedullin signaling pathway	0	0.0212	0	ADM,C3,NFKB2,NOTUM
NER Pathway	0	0.0204	#NUM!	H3-3A/H3-3B,H4C14
SPINK1 General Cancer Pathway	0	0.0167	#NUM!	MT2A
Endocannabinoid Neuronal Synapse Pathway	0	0.0157	#NUM!	GRINA,NOTUM
Endocannabinoid Developing Neuron Pathway	0	0.00877	#NUM!	CREB1
Endocannabinoid Cancer Inhibition Pathway	0	0.00714	#NUM!	CREB1
Apelin Cardiomyocyte Signaling Pathway	0	0.0103	#NUM!	NOTUM
T Cell Exhaustion Signaling Pathway	0	0.0124	#NUM!	LGALS9,NFATC1
Synaptogenesis Signaling Pathway	0	0.0198	2.236	AP1B1,CAMK2G,CREB1,DNAJC5,GRINA,LYN
Systemic Lupus Erythematosus In T Cell Signaling Pathway	0	0.0049	#NUM!	CREB1
Systemic Lupus Erythematosus In B Cell Signaling Pathway	0	0.0195	0.447	LTB,LYN,NFATC1,NFKB2,TNFSF15
White Adipose Tissue Browning Pathway	0	0.0161	#NUM!	CREB1,HIF1AN
Inhibition of ARE-Mediated mRNA Degradation Pathway	0	0.0168	#NUM!	LTB,TNFSF15
BEX2 Signaling Pathway	0	0.0132	#NUM!	NFKB2
Xenobiotic Metabolism General Signaling Pathway	0	0.0149	#NUM!	GSTA2,NQO1
Xenobiotic Metabolism CAR Signaling Pathway	0	0.00592	#NUM!	GSTA2
Kinetochore Metaphase Signaling Pathway	0	0.0204	#NUM!	CDK1,ENSA
MSP-RON Signaling In Cancer Cells Pathway	0	0.0154	#NUM!	CREB1,NFKB2
Ephrin Receptor Signaling	0	0.0108	#NUM!	CREB1,GRINA

## Sheet: 72hr PI (IPA pathways)
Ingenuity Canonical Pathways	-log(p-value)	Ratio	z-score	Molecules
Role of Hypercytokinemia/hyperchemokinemia in the Pathogenesis of Influenza	10.3	0.179	2.673	CCL2,CCL5,CXCL3,CXCL8,EIF2AK2,IFIT3,IL1A,IL1B,IL36G,IL6,MX1,OAS2,OAS3,STAT1
Differential Regulation of Cytokine Production in Intestinal Epithelial Cells by IL-17A and IL-17F	8.74	0.364	1.414	CCL2,CCL5,CSF3,CXCL1,DEFB1,IL1A,IL1B,LCN2
Granulocyte Adhesion and Diapedesis	8.13	0.106	#NUM!	CCL2,CCL20,CCL28,CCL5,CSF3,CXCL1,CXCL3,CXCL5,CXCL6,CXCL8,ICAM1,IL1A,IL1B,IL36G,MMP7,NGFR
Role of IL-17A in Psoriasis	7.18	0.429	2.449	CCL20,CXCL1,CXCL3,CXCL5,CXCL6,CXCL8
Interferon Signaling	6.86	0.222	2.828	IFI35,IFI6,IFIT3,IFITM1,IFITM3,MX1,STAT1,TAP1
Differential Regulation of Cytokine Production in Macrophages and T Helper Cells by IL-17A and IL-17F	6.59	0.353	0	CCL2,CCL5,CSF3,CXCL1,IL1B,IL6
Role of IL-17A in Arthritis	6.58	0.17	#NUM!	CCL2,CCL20,CCL5,CXCL1,CXCL3,CXCL5,CXCL6,CXCL8,PIK3CD
IL-17 Signaling	6.53	0.0872	2.324	CCL2,CCL20,CD70,CSF3,CXCL1,CXCL3,CXCL5,CXCL8,DEFB1,IL1A,IL1B,IL36G,IL6,LCN2,PIK3CD
Role of Macrophages, Fibroblasts and Endothelial Cells in Rheumatoid Arthritis	6.02	0.0642	#NUM!	CCL2,CCL5,CXCL8,ICAM1,IL1A,IL1B,IL32,IL36G,IL6,IRAK2,IRAK3,LTBR,NGFR,PIK3CD,PLCD3,PRSS2,TLR2,TRAF3,WNT6
Role of Pattern Recognition Receptors in Recognition of Bacteria and Viruses	5.91	0.0903	1.134	CCL5,CD70,CXCL8,EIF2AK2,IFIH1,IL1A,IL1B,IL36G,IL6,OAS2,OAS3,PIK3CD,TLR2
Agranulocyte Adhesion and Diapedesis	5.9	0.0833	#NUM!	CCL2,CCL20,CCL28,CCL5,CXCL1,CXCL3,CXCL5,CXCL6,CXCL8,ICAM1,IL1A,IL1B,IL36G,MMP7
Airway Pathology in Chronic Obstructive Pulmonary Disease	5.44	0.0982	#NUM!	CCL2,CCL20,CD70,CXCL1,CXCL3,CXCL8,IL1A,IL1B,IL36G,IL6,LCN2
Role of IL-17F in Allergic Inflammatory Airway Diseases	5.32	0.175	1.89	CCL2,CXCL1,CXCL5,CXCL6,CXCL8,IL1B,IL6
Dendritic Cell Maturation	5.3	0.0798	2.887	HLA-DQA1,ICAM1,IL1A,IL1B,IL32,IL36G,IL6,LTBR,NGFR,PIK3CD,PLCD3,STAT1,TLR2
NF-κB Signaling	5.13	0.0769	1.941	BMP2,EIF2AK2,IL1A,IL1B,IL36G,IRAK3,LTBR,NGFR,PIK3CD,TLR2,TNFAIP3,TNIP1,TRAF3
LXR/RXR Activation	5.11	0.0909	0	CCL2,FDFT1,IL1A,IL1B,IL36G,IL6,NGFR,RXRA,SAA1,SAA2,SAA4
Acute Phase Response Signaling	5.02	0.0751	2.121	C1R,C1S,IL1A,IL1B,IL36G,IL6,NGFR,PIK3CD,SAA1,SAA2,SAA4,SERPINA3,SOD2
Role of Cytokines in Mediating Communication between Immune Cells	4.6	0.137	#NUM!	CSF3,CXCL8,IL1A,IL1B,IL32,IL36G,IL6
Toll-like Receptor Signaling	4.45	0.11	2.121	EIF2AK2,IL1A,IL1B,IL36G,IRAK2,IRAK3,TLR2,TNFAIP3
Neuroinflammation Signaling Pathway	4.41	0.0557	3	BIRC3,CCL2,CCL5,CFLAR,CXCL8,HLA-DQA1,ICAM1,IL1B,IL6,IRAK2,IRAK3,PIK3CD,SOD2,STAT1,TLR2,TRAF3
Hepatic Fibrosis / Hepatic Stellate Cell Activation	4.21	0.0674	#NUM!	CCL2,CCL5,COL22A1,COL5A1,CXCL3,CXCL8,ICAM1,IL1A,IL1B,IL6,NGFR,STAT1
Hepatic Cholestasis	4.19	0.067	#NUM!	CD70,CXCL8,CYP27A1,IL1A,IL1B,IL36G,IL6,IRAK2,IRAK3,NGFR,PPRC1,RXRA
HMGB1 Signaling	4.11	0.071	2.121	CCL2,CD70,CXCL8,ICAM1,IL1A,IL1B,IL36G,IL6,NGFR,PIK3CD,RHOBTB1
IL-17A Signaling in Airway Cells	4.09	0.115	1.342	CCL20,CXCL1,CXCL3,CXCL5,CXCL6,IL6,PIK3CD
TREM1 Signaling	3.71	0.1	1.89	CCL2,CXCL3,CXCL8,ICAM1,IL1B,IL6,TLR2
Communication between Innate and Adaptive Immune Cells	3.67	0.0986	#NUM!	CCL5,CXCL8,IL1A,IL1B,IL36G,IL6,TLR2
Atherosclerosis Signaling	3.61	0.0744	#NUM!	ALOX15B,CCL2,CXCL8,ICAM1,IL1A,IL1B,IL36G,IL6,SAA4
FXR/RXR Activation	3.51	0.072	#NUM!	CYP27A1,IL1A,IL1B,IL36G,RXRA,SAA1,SAA2,SAA4,SCARB1
Altered T Cell and B Cell Signaling in Rheumatoid Arthritis	3.48	0.0921	#NUM!	HLA-DQA1,IL1A,IL1B,IL36G,IL6,TLR2,TRAF3
Graft-versus-Host Disease Signaling	3.39	0.135	#NUM!	HLA-DQA1,IL1A,IL1B,IL36G,IL6
Ferroptosis Signaling Pathway	3.03	0.0684	2.121	ALOX15B,BID,FDFT1,G3BP1,GLS2,SAT1,SLC11A2,SLC39A8
IL-17A Signaling in Gastric Cells	3.02	0.154	#NUM!	CCL20,CCL5,CXCL1,CXCL8
Hematopoiesis from Pluripotent Stem Cells	2.96	0.148	#NUM!	CSF3,CXCL8,IL1A,IL6
Role of MAPK Signaling in Inhibiting the Pathogenesis of Influenza	2.96	0.0882	0.816	CCL2,CCL5,CXCL8,EIF2AK2,IL1B,IL6
Hepatic Fibrosis Signaling Pathway	2.83	0.0417	1.807	CACNA1A,CCL2,CCL5,CXCL8,ICAM1,IL1A,IL1B,IL36G,IRAK2,IRAK3,NGFR,PIK3CD,RHOBTB1,SOD2,WNT6
Systemic Lupus Erythematosus In B Cell Signaling Pathway	2.78	0.0469	1.155	CD70,CXCL8,IFIH1,IFIT3,IL1A,IL1B,IL36G,IL6,LYN,PIK3CD,STAT1,TRAF3
Th17 Activation Pathway	2.62	0.0759	1.633	CCL20,DEFB1,IL1B,IL6,IRAK2,IRAK3
Necroptosis Signaling Pathway	2.55	0.0576	2.121	BIRC3,CFLAR,EIF2AK2,NGFR,STAT1,TIMM17A,TNIP1,ZBP1
Tumor Microenvironment Pathway	2.54	0.0526	1.667	CCL2,CFLAR,CSF3,CXCL8,ICAM1,IL1B,IL6,MMP7,PIK3CD
MSP-RON Signaling Pathway	2.53	0.0877	#NUM!	CCL2,F12,KLK7,PIK3CD,TLR2
IL-17A Signaling in Fibroblasts	2.53	0.114	#NUM!	CCL2,CXCL5,IL6,LCN2
Docosahexaenoic Acid (DHA) Signaling	2.44	0.108	#NUM!	BCL2A1,BID,IL1B,PIK3CD
Activation of IRF by Cytosolic Pattern Recognition Receptors	2.44	0.0833	0.447	IFIH1,IL6,STAT1,TRAF3,ZBP1
Glucocorticoid Receptor Signaling	2.39	0.0364	#NUM!	ADRB2,CCL2,CCL5,CXCL3,CXCL8,ICAM1,IL1A,IL1B,IL6,KRT15,KRT4,KRT6B,PIK3CD,SMARCC2,STAT1,TLR2
IL-6 Signaling	2.25	0.0565	1.89	CXCL8,IL1A,IL1B,IL36G,IL6,NGFR,PIK3CD
IL-10 Signaling	2.18	0.0725	#NUM!	BLVRA,IL1A,IL1B,IL36G,IL6
Erythropoietin Signaling Pathway	2.15	0.0494	0	BIRC3,CD70,CXCL8,IL1A,IL1B,IL36G,IL6,PIK3CD
Tumoricidal Function of Hepatic Natural Killer Cells	2.11	0.125	#NUM!	BID,ICAM1,SRGN
Superpathway of Cholesterol Biosynthesis	2.01	0.115	#NUM!	FDFT1,HMGCS1,LSS
LPS/IL-1 Mediated Inhibition of RXR Function	1.99	0.0431	0.447	ALDH1A3,CPT1B,HMGCS1,IL1A,IL1B,IL36G,NGFR,RXRA,SCARB1
Coronavirus Pathogenesis Pathway	1.99	0.0504	-0.378	CCL2,CCL5,CXCL8,IL1B,IL6,STAT1,TRAF3
Myc Mediated Apoptosis Signaling	1.97	0.08	1	ADRB2,BID,CFLAR,NGFR
Th1 Pathway	1.96	0.0556	0.447	HLA-DQA1,ICAM1,IL6,NOTCH4,PIK3CD,STAT1
Role of Osteoblasts, Osteoclasts and Chondrocytes in Rheumatoid Arthritis	1.96	0.0427	#NUM!	BIRC3,BMP2,IL1A,IL1B,IL36G,IL6,NGFR,PIK3CD,WNT6
Lymphotoxin β Receptor Signaling	1.92	0.0769	2	CXCL1,LTBR,PIK3CD,TRAF3
Oleate Biosynthesis II (Animals)	1.92	0.2	#NUM!	FADS1,FADS2
Role of PKR in Interferon Induction and Antiviral Response	1.89	0.0536	2.449	BID,EIF2AK2,IFIH1,IL1B,STAT1,TRAF3
p38 MAPK Signaling	1.84	0.0522	2.449	IL1A,IL1B,IL36G,IRAK2,IRAK3,STAT1
Glycogen Degradation II	1.84	0.182	#NUM!	PGM3,TYMP
Airway Inflammation in Asthma	1.8	0.0968	#NUM!	CCL2,CCL20,CXCL8
Retinoic acid Mediated Apoptosis Signaling	1.78	0.0702	#NUM!	BID,CFLAR,PARP12,RXRA
Lanosterol Biosynthesis	1.76	1	#NUM!	LSS
Cholesterol Biosynthesis I	1.76	0.167	#NUM!	FDFT1,LSS
Cholesterol Biosynthesis II (via 24,25-dihydrolanosterol)	1.76	0.167	#NUM!	FDFT1,LSS
Cholesterol Biosynthesis III (via Desmosterol)	1.76	0.167	#NUM!	FDFT1,LSS
UDP-N-acetyl-D-galactosamine Biosynthesis II	1.76	0.167	#NUM!	GNPDA1,PGM3
Senescence Pathway	1.76	0.0375	1.265	CACNA1A,CXCL8,IL1A,IL6,PIK3CD,SAA1,SAA2,SAA4,SOD2,TLR2
TWEAK Signaling	1.73	0.0909	#NUM!	BID,BIRC3,TRAF3
Death Receptor Signaling	1.73	0.0562	0.447	ARHGDIB,BID,BIRC3,CFLAR,PARP12
IL-8 Signaling	1.72	0.0412	2.646	CSTB,CXCL1,CXCL8,ICAM1,IRAK2,IRAK3,PIK3CD,RHOBTB1
SPINK1 General Cancer Pathway	1.71	0.0667	0	IL6,MT2A,PIK3CD,PRSS2
Glycogen Degradation III	1.69	0.154	#NUM!	PGM3,TYMP
Guanosine Nucleotides Degradation III	1.69	0.154	#NUM!	NT5E,XDH
CD40 Signaling	1.66	0.0645	1	ICAM1,PIK3CD,TNFAIP3,TRAF3
T Helper Cell Differentiation	1.66	0.0645	#NUM!	HLA-DQA1,IL6,NGFR,STAT1
Urate Biosynthesis/Inosine 5'-phosphate Degradation	1.63	0.143	#NUM!	NT5E,XDH
Type I Diabetes Mellitus Signaling	1.57	0.051	2	BID,HLA-DQA1,IL1B,NGFR,STAT1
PPAR Signaling	1.54	0.05	-1.342	IL1A,IL1B,IL36G,NGFR,RXRA
Adenosine Nucleotides Degradation II	1.52	0.125	#NUM!	NT5E,XDH
GM-CSF Signaling	1.51	0.058	2	BCL2A1,LYN,PIK3CD,STAT1
Aryl Hydrocarbon Receptor Signaling	1.51	0.0438	0.447	ALDH1A3,IL1A,IL1B,IL6,NCOA7,RXRA
Small Cell Lung Cancer Signaling	1.49	0.0571	#NUM!	BID,PIK3CD,RXRA,TRAF3
Neuroprotective Role of THOP1 in Alzheimer's Disease	1.47	0.0481	0.447	C1R,KLK7,PRSS2,SERPINA3,TMPRSS11D
γ-linolenate Biosynthesis II (Animals)	1.47	0.118	#NUM!	FADS1,FADS2
Putrescine Degradation III	1.47	0.118	#NUM!	ALDH1A3,SAT1
Epoxysqualene Biosynthesis	1.47	0.5	#NUM!	FDFT1
Glutamine Degradation I	1.47	0.5	#NUM!	GLS2
iNOS Signaling	1.43	0.0698	#NUM!	IRAK2,IRAK3,STAT1
Cardiac Hypertrophy Signaling (Enhanced)	1.42	0.0292	1.155	ADRB2,CACNA1A,CD70,CXCL8,GDE1,HDAC9,IL1A,IL1B,IL36G,IL6,NGFR,PIK3CD,PLCD3,WNT6
MSP-RON Signaling In Macrophages Pathway	1.41	0.0463	0.447	F12,HLA-DQA1,KLK7,PIK3CD,STAT1
Purine Nucleotides Degradation II (Aerobic)	1.38	0.105	#NUM!	NT5E,XDH
Xenobiotic Metabolism AHR Signaling Pathway	1.38	0.0526	1	ALDH1A3,IL1A,IL1B,IL6
TNFR1 Signaling	1.35	0.0652	#NUM!	BID,BIRC3,TNFAIP3
Adrenomedullin signaling pathway	1.34	0.037	2.449	IL1A,IL1B,IL36G,PIK3CD,PLCD3,RXRA,SMARCC2
Role of Tissue Factor in Cancer	1.34	0.0442	#NUM!	CXCL1,CXCL8,IL1B,LYN,PIK3CD
Ephrin A Signaling	1.33	0.0638	#NUM!	EFNA5,NGFR,PIK3CD
N-acetylglucosamine Degradation I	1.29	0.333	#NUM!	GNPDA1
GP6 Signaling Pathway	1.28	0.0424	2.236	COL22A1,COL5A1,LAMC2,LYN,PIK3CD
Th1 and Th2 Activation Pathway	1.27	0.0382	#NUM!	HLA-DQA1,ICAM1,IL6,NOTCH4,PIK3CD,STAT1
Heme Degradation	1.17	0.25	#NUM!	BLVRA
Spermine and Spermidine Degradation I	1.17	0.25	#NUM!	SAT1
Catecholamine Biosynthesis	1.17	0.25	#NUM!	PNMT
NAD Biosynthesis III	1.17	0.25	#NUM!	NAMPT
Lactose Degradation III	1.17	0.25	#NUM!	GLB1
N-acetylglucosamine Degradation II	1.17	0.25	#NUM!	GNPDA1
Role of JAK family kinases in IL-6-type Cytokine Signaling	1.17	0.08	#NUM!	IL6,STAT1
Osteoarthritis Pathway	1.15	0.0333	2.236	BMP2,CXCL8,GDF5,IL1B,NAMPT,SLC39A8,TLR2
IL-12 Signaling and Production in Macrophages	1.14	0.0388	#NUM!	PIK3CD,RXRA,SAA4,STAT1,TLR2
Induction of Apoptosis by HIV1	1.13	0.0526	#NUM!	BID,BIRC3,NGFR
TNFR2 Signaling	1.11	0.0741	#NUM!	BIRC3,TNFAIP3
Amyotrophic Lateral Sclerosis Signaling	1.1	0.0426	#NUM!	BID,BIRC3,CACNA1A,PIK3CD
Protein Citrullination	1.08	0.2	#NUM!	PADI1
Creatine-phosphate Biosynthesis	1.08	0.2	#NUM!	CKMT1A/CKMT1B
Tetrahydrofolate Salvage from 5,10-methenyltetrahydrofolate	1.08	0.2	#NUM!	MTHFD1L
α-tocopherol Degradation	1.08	0.2	#NUM!	CYP4F3
Folate Polyglutamylation	1.08	0.2	#NUM!	MTHFD1L
PPARα/RXRα Activation	1.07	0.0339	0	CPT1B,HELZ2,IL1B,IL6,PLCD3,RXRA
UVA-Induced MAPK Signaling	1.06	0.0412	#NUM!	PARP12,PIK3CD,PLCD3,STAT1
NRF2-mediated Oxidative Stress Response	1.04	0.0333	#NUM!	CBR1,DNAJB11,MAFF,PIK3CD,SCARB1,SOD2
Systemic Lupus Erythematosus Signaling	1.04	0.0333	#NUM!	IL1A,IL1B,IL36G,IL6,LYN,PIK3CD
Noradrenaline and Adrenaline Degradation	1.03	0.0667	#NUM!	ALDH1A3,PNMT
Production of Nitric Oxide and Reactive Oxygen Species in Macrophages	1.02	0.033	2.236	NGFR,PIK3CD,RHOBTB1,SAA4,STAT1,TLR2
UDP-N-acetyl-D-glucosamine Biosynthesis II	1.01	0.167	#NUM!	PGM3
Tryptophan Degradation to 2-amino-3-carboxymuconate Semialdehyde	1.01	0.167	#NUM!	KYNU
Glycogen Biosynthesis II (from UDP-D-Glucose)	1.01	0.167	#NUM!	UGP2
Retinoate Biosynthesis I	1	0.0645	#NUM!	ALDH1A3,BMP2
Paxillin Signaling	0.971	0.0381	#NUM!	ITGA7,ITGB6,NCK2,PIK3CD
RAR Activation	0.967	0.0317	#NUM!	ALDH1A3,BMP2,PIK3CD,RXRA,SMARCC2,TNIP1
IL-9 Signaling	0.959	0.0606	#NUM!	PIK3CD,STAT1
Axonal Guidance Signaling	0.951	0.0256	#NUM!	ADAM8,BMP2,EFNA5,EPHB6,MMP7,NCK2,NGFR,PAPPA,PIK3CD,PLCD3,SEMA3A,WNT6
IL-7 Signaling Pathway	0.951	0.0441	#NUM!	LYN,PIK3CD,STAT1
Primary Immunodeficiency Signaling	0.939	0.0588	#NUM!	TAP1,UNG
Antigen Presentation Pathway	0.896	0.0556	#NUM!	HLA-DQA1,TAP1
Complement System	0.896	0.0556	#NUM!	C1R,C1S
Colorectal Cancer Metastasis Signaling	0.889	0.0287	0.816	IL6,MMP7,PIK3CD,RHOBTB1,STAT1,TLR2,WNT6
Pathogenesis of Multiple Sclerosis	0.886	0.125	#NUM!	CCL5
Histidine Degradation III	0.886	0.125	#NUM!	MTHFD1L
Superoxide Radicals Degradation	0.886	0.125	#NUM!	SOD2
Salvage Pathways of Pyrimidine Deoxyribonucleotides	0.886	0.125	#NUM!	TYMP
Renin-Angiotensin Signaling	0.876	0.0351	#NUM!	CCL2,CCL5,PIK3CD,STAT1
Cholecystokinin/Gastrin-mediated Signaling	0.876	0.0351	#NUM!	IL1A,IL1B,IL36G,RHOBTB1
Phagosome Formation	0.866	0.0348	#NUM!	PIK3CD,PLCD3,RHOBTB1,TLR2
FcγRIIB Signaling in B Lymphocytes	0.857	0.04	#NUM!	CACNA1A,LYN,PIK3CD
Macropinocytosis Signaling	0.845	0.0395	#NUM!	ANKFY1,ITGB6,PIK3CD
Citrulline Biosynthesis	0.842	0.111	#NUM!	GLS2
GDP-glucose Biosynthesis	0.842	0.111	#NUM!	PGM3
Folate Transformations I	0.842	0.111	#NUM!	MTHFD1L
Coronavirus Replication Pathway	0.842	0.0513	#NUM!	IFITM1,IFITM3
VDR/RXR Activation	0.833	0.039	#NUM!	CCL5,HR,RXRA
Intrinsic Prothrombin Activation Pathway	0.824	0.05	#NUM!	F12,KLK7
JAK/Stat Signaling	0.81	0.038	#NUM!	IL6,PIK3CD,STAT1
Role of RIG1-like Receptors in Antiviral Innate Immunity	0.807	0.0488	#NUM!	IFIH1,TRAF3
Role of BRCA1 in DNA Damage Response	0.799	0.0375	#NUM!	FANCB,SMARCC2,STAT1
Glucose and Glucose-1-phosphate Degradation	0.799	0.1	#NUM!	PGM3
Prostanoid Biosynthesis	0.799	0.1	#NUM!	PTGIS
Oncostatin M Signaling	0.79	0.0476	#NUM!	MT2A,STAT1
PEDF Signaling	0.788	0.037	#NUM!	CFLAR,PIK3CD,SOD2
Th2 Pathway	0.772	0.032	#NUM!	HLA-DQA1,ICAM1,NOTCH4,PIK3CD
IL-23 Signaling Pathway	0.772	0.0465	#NUM!	IL1B,PIK3CD
TR/RXR Activation	0.767	0.0361	#NUM!	PIK3CD,RXRA,SCARB1
NAD biosynthesis II (from tryptophan)	0.759	0.0909	#NUM!	KYNU
Ketogenesis	0.759	0.0909	#NUM!	HMGCS1
PDGF Signaling	0.754	0.0357	#NUM!	EIF2AK2,PIK3CD,STAT1
FAT10 Cancer Signaling Pathway	0.742	0.0444	#NUM!	IL6,NGFR
Iron homeostasis signaling pathway	0.74	0.031	#NUM!	ATP6V1B1,BMP2,IL6,SLC11A2
Ceramide Signaling	0.735	0.0349	#NUM!	KSR1,NGFR,PIK3CD
Hematopoiesis from Multipotent Stem Cells	0.726	0.0833	#NUM!	CSF3
Pregnenolone Biosynthesis	0.726	0.0833	#NUM!	CYP27A1
Human Embryonic Stem Cell Pluripotency	0.724	0.0305	#NUM!	BMP2,INHBA,PIK3CD,WNT6
OX40 Signaling Pathway	0.714	0.0426	#NUM!	HLA-DQA1,TRAF3
CD27 Signaling in Lymphocytes	0.699	0.0417	#NUM!	BID,CD70
Cardiac Hypertrophy Signaling	0.699	0.0263	0.447	ADRB2,CACNA1A,IL6,PIK3CD,PLCD3,RHOBTB1
IL-1 Signaling	0.695	0.0333	#NUM!	IL1A,IRAK2,IRAK3
Mevalonate Pathway I	0.695	0.0769	#NUM!	HMGCS1
Bile Acid Biosynthesis, Neutral Pathway	0.695	0.0769	#NUM!	CYP27A1
Histamine Degradation	0.695	0.0769	#NUM!	ALDH1A3
ILK Signaling	0.688	0.0275	#NUM!	BMP2,ITGB6,NCK2,PIK3CD,RHOBTB1
Hereditary Breast Cancer Signaling	0.684	0.0294	#NUM!	FANCB,HDAC9,PIK3CD,SMARCC2
Colanic Acid Building Blocks Biosynthesis	0.666	0.0714	#NUM!	UGP2
Unfolded protein response	0.662	0.0392	#NUM!	INSIG1,MBTPS2
Apoptosis Signaling	0.658	0.0319	#NUM!	BCL2A1,BID,BIRC3
Extrinsic Prothrombin Activation Pathway	0.64	0.0667	#NUM!	F12
Superpathway of Citrulline Metabolism	0.64	0.0667	#NUM!	GLS2
Oxidative Ethanol Degradation III	0.64	0.0667	#NUM!	ALDH1A3
PD-1, PD-L1 cancer immunotherapy pathway	0.633	0.0309	#NUM!	HLA-DQA1,NGFR,PIK3CD
EGF Signaling	0.623	0.037	#NUM!	PIK3CD,STAT1
HOTAIR Regulatory Pathway	0.622	0.0276	1	ICAM1,MMP7,PIK3CD,WNT6
Granzyme B Signaling	0.616	0.0625	#NUM!	BID
Fatty Acid α-oxidation	0.616	0.0625	#NUM!	ALDH1A3
Superpathway of Geranylgeranyldiphosphate Biosynthesis I (via Mevalonate)	0.616	0.0625	#NUM!	HMGCS1
CNTF Signaling	0.613	0.0364	#NUM!	PIK3CD,STAT1
SPINK1 Pancreatic Cancer Pathway	0.613	0.0364	#NUM!	KLK7,PRSS2
Semaphorin Signaling in Neurons	0.602	0.0357	#NUM!	RHOBTB1,SEMA3A
Mitochondrial L-carnitine Shuttle Pathway	0.593	0.0588	#NUM!	CPT1B
EIF2 Signaling	0.583	0.025	2.236	EIF2AK2,EIF5B,PIK3CD,RPL11,RPL7
Integrin Signaling	0.583	0.025	1	ITGA7,ITGB6,NCK2,PIK3CD,RHOBTB1
Nur77 Signaling in T Lymphocytes	0.58	0.0345	#NUM!	HDAC9,RXRA
Aldosterone Signaling in Epithelial Cells	0.575	0.0263	#NUM!	DNAJB11,HSPA12A,PIK3CD,PLCD3
Role of PI3K/AKT Signaling in the Pathogenesis of Influenza	0.57	0.0339	#NUM!	CCL5,PIK3CD
Systemic Lupus Erythematosus In T Cell Signaling Pathway	0.562	0.0245	0.447	CD70,HLA-DQA1,IL6,PIK3CD,RHOBTB1
Cardiomyocyte Differentiation via BMP Receptors	0.551	0.0526	#NUM!	BMP2
Tryptophan Degradation X (Mammalian, via Tryptamine)	0.551	0.0526	#NUM!	ALDH1A3
Ethanol Degradation IV	0.551	0.0526	#NUM!	ALDH1A3
Endoplasmic Reticulum Stress Pathway	0.551	0.0526	#NUM!	MBTPS2
Protein Ubiquitination Pathway	0.547	0.0233	#NUM!	BIRC3,DNAJB11,HSPA12A,TAP1,UBE2J1,UBE2L6
Role of NFAT in Cardiac Hypertrophy	0.541	0.024	0	CACNA1A,HDAC9,IL6,PIK3CD,PLCD3
Thrombopoietin Signaling	0.539	0.0323	#NUM!	PIK3CD,STAT1
Eicosanoid Signaling	0.539	0.0323	#NUM!	ALOX15B,PTGIS
NGF Signaling	0.533	0.0273	#NUM!	NGFR,PIK3CD,TRIO
Inflammasome pathway	0.533	0.05	#NUM!	IL1B
PXR/RXR Activation	0.53	0.0317	#NUM!	IL6,RXRA
Glioblastoma Multiforme Signaling	0.529	0.025	#NUM!	PIK3CD,PLCD3,RHOBTB1,WNT6
Tec Kinase Signaling	0.529	0.025	#NUM!	LYN,PIK3CD,RHOBTB1,STAT1
T Cell Exhaustion Signaling Pathway	0.523	0.0248	#NUM!	HLA-DQA1,IL6,PIK3CD,STAT1
Xenobiotic Metabolism Signaling	0.52	0.0227	#NUM!	ALDH1A3,IL1A,IL1B,IL6,PIK3CD,RXRA
Sirtuin Signaling Pathway	0.52	0.0227	#NUM!	CPT1B,CXCL8,NAMPT,PGK1,SOD2,TIMM17A
Apelin Endothelial Signaling Pathway	0.519	0.0268	#NUM!	CCL2,ICAM1,PIK3CD
Polyamine Regulation in Colon Cancer	0.516	0.0476	#NUM!	SAT1
NAD Salvage Pathway II	0.516	0.0476	#NUM!	NT5E
Sphingosine-1-phosphate Signaling	0.513	0.0265	#NUM!	PIK3CD,PLCD3,RHOBTB1
Netrin Signaling	0.511	0.0308	#NUM!	CACNA1A,NCK2
Cell Cycle: G1/S Checkpoint Regulation	0.503	0.0303	#NUM!	HDAC9,RPL11
Dopamine Degradation	0.499	0.0455	#NUM!	ALDH1A3
CDP-diacylglycerol Biosynthesis I	0.499	0.0455	#NUM!	MBOAT2
Role of JAK1 and JAK3 in γc Cytokine Signaling	0.495	0.0299	#NUM!	PIK3CD,STAT1
Role of NANOG in Mammalian Embryonic Stem Cell Pluripotency	0.492	0.0259	#NUM!	BMP2,PIK3CD,WNT6
IL-15 Production	0.487	0.0256	#NUM!	IL6,LYN,STAT1
B Cell Development	0.483	0.0435	#NUM!	HLA-DQA1
Phosphatidylglycerol Biosynthesis II (Non-plastidic)	0.483	0.0435	#NUM!	MBOAT2
Tryptophan Degradation III (Eukaryotic)	0.483	0.0435	#NUM!	KYNU
Glycolysis I	0.483	0.0435	#NUM!	PGK1
Apelin Cardiac Fibroblast Signaling Pathway	0.483	0.0435	#NUM!	IL6
Basal Cell Carcinoma Signaling	0.47	0.0286	#NUM!	BMP2,WNT6
Glioma Invasiveness Signaling	0.47	0.0286	#NUM!	PIK3CD,RHOBTB1
Hypoxia Signaling in the Cardiovascular System	0.47	0.0286	#NUM!	UBE2J1,UBE2L6
IL-22 Signaling	0.467	0.0417	#NUM!	STAT1
Role of JAK1, JAK2 and TYK2 in Interferon Signaling	0.467	0.0417	#NUM!	STAT1
Gluconeogenesis I	0.467	0.0417	#NUM!	PGK1
Caveolar-mediated Endocytosis Signaling	0.461	0.0282	#NUM!	ITGA7,ITGB6
Growth Hormone Signaling	0.461	0.0282	#NUM!	PIK3CD,STAT1
Non-Small Cell Lung Cancer Signaling	0.453	0.0278	#NUM!	PIK3CD,RXRA
Leptin Signaling in Obesity	0.453	0.0278	#NUM!	PIK3CD,PLCD3
Ephrin B Signaling	0.453	0.0278	#NUM!	EPHB6,NCK2
D-myo-inositol (1,4,5)-Trisphosphate Biosynthesis	0.453	0.04	#NUM!	PLCD3
GPCR-Mediated Integration of Enteroendocrine Signaling Exemplified by an L Cell	0.453	0.0278	#NUM!	ADRB2,PLCD3
Angiopoietin Signaling	0.446	0.0274	#NUM!	PIK3CD,TNIP1
Antiproliferative Role of Somatostatin Receptor 2	0.446	0.0274	#NUM!	PIK3CD,SMARCC2
NF-κB Activation by Viruses	0.439	0.027	#NUM!	EIF2AK2,PIK3CD
IL-15 Signaling	0.439	0.027	#NUM!	CXCL8,PIK3CD
Role of MAPK Signaling in the Pathogenesis of Influenza	0.439	0.027	#NUM!	CCL2,CCL5
Neurotrophin/TRK Signaling	0.439	0.027	#NUM!	NGFR,PIK3CD
p70S6K Signaling	0.433	0.0238	#NUM!	LYN,PIK3CD,PLCD3
Chemokine Signaling	0.432	0.0267	#NUM!	CCL2,CCL5
Endocannabinoid Neuronal Synapse Pathway	0.428	0.0236	#NUM!	CACNA1A,MGLL,PLCD3
Synaptic Long Term Depression	0.427	0.0222	#NUM!	CACNA1A,LYN,PLCD3,SMARCC2
Cytotoxic T Lymphocyte-mediated Apoptosis of Target Cells	0.427	0.037	#NUM!	BID
Ethanol Degradation II	0.427	0.037	#NUM!	ALDH1A3
Thyroid Cancer Signaling	0.424	0.0263	#NUM!	CXCL8,PIK3CD
BEX2 Signaling Pathway	0.424	0.0263	#NUM!	ITGB6,NGFR
HER-2 Signaling in Breast Cancer	0.423	0.0221	2	IL1A,ITGB6,LYN,PIK3CD
Regulation Of The Epithelial Mesenchymal Transition By Growth Factors Pathway	0.423	0.0221	0	CD70,IL6,NGFR,PIK3CD
Insulin Secretion Signaling Pathway	0.418	0.0212	1.342	CACNA1A,LYN,PIK3CD,PLCD3,STAT1
Actin Nucleation by ARP-WASP Complex	0.417	0.026	#NUM!	NCK2,RHOBTB1
Role of p14/p19ARF in Tumor Suppression	0.415	0.0357	#NUM!	PIK3CD
MSP-RON Signaling In Cancer Cells Pathway	0.412	0.0231	#NUM!	F12,KLK7,PIK3CD
IL-3 Signaling	0.41	0.0256	#NUM!	PIK3CD,STAT1
FLT3 Signaling in Hematopoietic Progenitor Cells	0.41	0.0256	#NUM!	PIK3CD,STAT1
PI3K Signaling in B Lymphocytes	0.407	0.0229	#NUM!	LYN,PIK3CD,PLCD3
Prolactin Signaling	0.397	0.025	#NUM!	PIK3CD,STAT1
IL-4 Signaling	0.397	0.025	#NUM!	HLA-DQA1,PIK3CD
STAT3 Pathway	0.391	0.0224	#NUM!	IL1A,IL1B,NGFR
Xenobiotic Metabolism General Signaling Pathway	0.391	0.0224	#NUM!	ABCA2,PIK3CD,RXRA
Regulation Of The Epithelial Mesenchymal Transition In Development Pathway	0.384	0.0244	#NUM!	S100A4,WNT6
Type II Diabetes Mellitus Signaling	0.382	0.0221	#NUM!	CACNA1A,NGFR,PIK3CD
Autoimmune Thyroid Disease Signaling	0.381	0.0323	#NUM!	HLA-DQA1
Clathrin-mediated Endocytosis Signaling	0.38	0.0209	#NUM!	ITGB6,MYO6,PIK3CD,SAA4
RANK Signaling in Osteoclasts	0.378	0.0241	#NUM!	BIRC3,PIK3CD
Ovarian Cancer Signaling	0.377	0.0219	#NUM!	MMP7,PIK3CD,WNT6
Role of JAK2 in Hormone-like Cytokine Signaling	0.371	0.0312	#NUM!	STAT1
PKCθ Signaling in T Lymphocytes	0.364	0.0214	#NUM!	CACNA1A,HLA-DQA1,PIK3CD
CCR5 Signaling in Macrophages	0.36	0.0233	#NUM!	CACNA1A,CCL5
Crosstalk between Dendritic Cells and Natural Killer Cells	0.36	0.0233	#NUM!	IL6,LTBR
HIF1α Signaling	0.357	0.0203	0	IL6,MMP7,PIK3CD,SAT1
Coagulation System	0.351	0.0294	#NUM!	F12
Notch Signaling	0.342	0.0286	#NUM!	NOTCH4
Factors Promoting Cardiogenesis in Vertebrates	0.341	0.0207	#NUM!	BMP2,PLCD3,WNT6
Mitochondrial Dysfunction	0.333	0.0204	#NUM!	CPT1B,SOD2,XDH
Relaxin Signaling	0.333	0.0204	#NUM!	GDE1,PIK3CD,SMARCC2
Allograft Rejection Signaling	0.333	0.0278	#NUM!	HLA-DQA1
ErbB Signaling	0.327	0.0217	#NUM!	NCK2,PIK3CD
AMPK Signaling	0.324	0.0194	#NUM!	ADRB2,CPT1B,PIK3CD,SMARCC2
tRNA Charging	0.324	0.027	#NUM!	VARS2
Fcγ Receptor-mediated Phagocytosis in Macrophages and Monocytes	0.321	0.0215	#NUM!	LYN,NCK2
Nitric Oxide Signaling in the Cardiovascular System	0.321	0.0215	#NUM!	CACNA1A,PIK3CD
SAPK/JNK Signaling	0.317	0.0213	#NUM!	PIK3CD,SH2D2A
April Mediated Signaling	0.316	0.0263	#NUM!	TRAF3
Inhibition of Matrix Metalloproteases	0.316	0.0263	#NUM!	MMP7
Bladder Cancer Signaling	0.312	0.0211	#NUM!	CXCL8,MMP7
Salvage Pathways of Pyrimidine Ribonucleotides	0.312	0.0211	#NUM!	APOBEC3H,EIF2AK2
TGF-β Signaling	0.312	0.0211	#NUM!	BMP2,INHBA
VEGF Signaling	0.312	0.0211	#NUM!	PIK3CD,SH2D2A
Sumoylation Pathway	0.312	0.0211	#NUM!	ARHGDIB,RHOBTB1
B Cell Activating Factor Signaling	0.308	0.0256	#NUM!	TRAF3
Triacylglycerol Biosynthesis	0.308	0.0256	#NUM!	MBOAT2
iCOS-iCOSL Signaling in T Helper Cells	0.302	0.0206	#NUM!	HLA-DQA1,PIK3CD
Molecular Mechanisms of Cancer	0.302	0.0181	#NUM!	BID,BIRC3,BMP2,CFLAR,PIK3CD,RHOBTB1,WNT6
Apelin Cardiomyocyte Signaling Pathway	0.302	0.0206	#NUM!	PIK3CD,PLCD3
nNOS Signaling in Skeletal Muscle Cells	0.3	0.025	#NUM!	CACNA1A
p53 Signaling	0.298	0.0204	#NUM!	HDAC9,PIK3CD
Mechanisms of Viral Exit from Host Cells	0.293	0.0244	#NUM!	VPS36
Triacylglycerol Degradation	0.293	0.0244	#NUM!	MGLL
Dopamine-DARPP32 Feedback in cAMP Signaling	0.291	0.019	#NUM!	CACNA1A,CAMKK1,PLCD3
Neuropathic Pain Signaling In Dorsal Horn Neurons	0.288	0.02	#NUM!	PIK3CD,PLCD3
Apelin Pancreas Signaling Pathway	0.286	0.0238	#NUM!	PIK3CD
Virus Entry via Endocytic Pathways	0.284	0.0198	#NUM!	ITGB6,PIK3CD
Chronic Myeloid Leukemia Signaling	0.284	0.0198	#NUM!	HDAC9,PIK3CD
CXCR4 Signaling	0.28	0.0186	#NUM!	LYN,PIK3CD,RHOBTB1
PAK Signaling	0.279	0.0196	#NUM!	NCK2,PIK3CD
Telomerase Signaling	0.275	0.0194	#NUM!	HDAC9,PIK3CD
tRNA Splicing	0.272	0.0227	#NUM!	GDE1
Role of NFAT in Regulation of the Immune Response	0.269	0.0183	#NUM!	HLA-DQA1,LYN,PIK3CD
Role of Oct4 in Mammalian Embryonic Stem Cell Pluripotency	0.266	0.0222	#NUM!	ASH2L
PFKFB4 Signaling Pathway	0.266	0.0222	#NUM!	XDH
CD28 Signaling in T Helper Cells	0.263	0.0189	#NUM!	HLA-DQA1,PIK3CD
CDK5 Signaling	0.263	0.0189	#NUM!	CACNA1A,NGFR
Pancreatic Adenocarcinoma Signaling	0.258	0.0187	#NUM!	PIK3CD,STAT1
B Cell Receptor Signaling	0.256	0.0179	#NUM!	BCL2A1,LYN,PIK3CD
Spliceosomal Cycle	0.253	0.0213	#NUM!	SLU7
Cancer Drug Resistance By Drug Efflux	0.253	0.0213	#NUM!	PIK3CD
Cell Cycle: G2/M DNA Damage Checkpoint Regulation	0.248	0.0208	#NUM!	PKMYT1
GPCR-Mediated Nutrient Sensing in Enteroendocrine Cells	0.243	0.018	#NUM!	CACNA1A,PLCD3
Melanoma Signaling	0.242	0.0204	#NUM!	PIK3CD
Fc Epsilon RI Signaling	0.236	0.0177	#NUM!	LYN,PIK3CD
Endocannabinoid Developing Neuron Pathway	0.232	0.0175	#NUM!	MGLL,PIK3CD
HGF Signaling	0.228	0.0174	#NUM!	IL6,PIK3CD
UVB-Induced MAPK Signaling	0.225	0.0192	#NUM!	PIK3CD
Calcium-induced T Lymphocyte Apoptosis	0.216	0.0185	#NUM!	HLA-DQA1
Serotonin Degradation	0.216	0.0185	#NUM!	ALDH1A3
Natural Killer Cell Signaling	0	0.00543	#NUM!	PIK3CD
Leukocyte Extravasation Signaling	0	0.0164	#NUM!	ICAM1,MMP7,PIK3CD
Synaptic Long Term Potentiation	0	0.008	#NUM!	PLCD3
Actin Cytoskeleton Signaling	0	0.00922	#NUM!	PIK3CD,TRIO
Huntington's Disease Signaling	0	0.00873	#NUM!	HDAC9,PIK3CD
Tight Junction Signaling	0	0.00617	#NUM!	NGFR
Regulation of Actin-based Motility by Rho	0	0.0106	#NUM!	RHOBTB1
14-3-3-mediated Signaling	0	0.0164	#NUM!	PIK3CD,PLCD3
LPS-stimulated MAPK Signaling	0	0.0125	#NUM!	PIK3CD
fMLP Signaling in Neutrophils	0	0.00885	#NUM!	PIK3CD
CTLA4 Signaling in Cytotoxic T Lymphocytes	0	0.0123	#NUM!	PIK3CD
CCR3 Signaling in Eosinophils	0	0.00847	#NUM!	PIK3CD
Reelin Signaling in Neurons	0	0.0168	#NUM!	LYN,PIK3CD
Melatonin Signaling	0	0.0145	#NUM!	PLCD3
Cellular Effects of Sildenafil (Viagra)	0	0.016	#NUM!	CACNA1A,PLCD3
Endothelin-1 Signaling	0	0.0111	#NUM!	PIK3CD,PLCD3
Thrombin Signaling	0	0.0151	#NUM!	PIK3CD,PLCD3,RHOBTB1
Corticotropin Releasing Hormone Signaling	0	0.0144	#NUM!	CACNA1A,SMARCC2
Mitotic Roles of Polo-Like Kinase	0	0.0161	#NUM!	PKMYT1
Maturity Onset Diabetes of Young (MODY) Signaling	0	0.0169	#NUM!	CACNA1A
GNRH Signaling	0	0.00599	#NUM!	CACNA1A
Melanocyte Development and Pigmentation Signaling	0	0.0108	#NUM!	PIK3CD
ATM Signaling	0	0.0105	#NUM!	BID
Androgen Signaling	0	0.00746	#NUM!	CACNA1A
Germ Cell-Sertoli Cell Junction Signaling	0	0.0125	#NUM!	PIK3CD,RHOBTB1
CREB Signaling in Neurons	0	0.0104	1.633	ADRB2,CACNA1A,NGFR,PIK3CD,PLCD3,PTAFR
Prostate Cancer Signaling	0	0.0115	#NUM!	PIK3CD
Renal Cell Carcinoma Signaling	0	0.013	#NUM!	PIK3CD
Endometrial Cancer Signaling	0	0.0169	#NUM!	PIK3CD
Glioma Signaling	0	0.00926	#NUM!	PIK3CD
Acute Myeloid Leukemia Signaling	0	0.0115	#NUM!	PIK3CD
Gα12/13 Signaling	0	0.00806	#NUM!	PIK3CD
ERK5 Signaling	0	0.0141	#NUM!	SH2D2A
mTOR Signaling	0	0.0102	#NUM!	PIK3CD,RHOBTB1
G Beta Gamma Signaling	0	0.0082	#NUM!	CACNA1A
Cdc42 Signaling	0	0.00775	#NUM!	HLA-DQA1
FAK Signaling	0	0.0101	#NUM!	PIK3CD
Rac Signaling	0	0.00855	#NUM!	PIK3CD
Phospholipase C Signaling	0	0.0167	#NUM!	HDAC9,LYN,PLCD3,RHOBTB1
Protein Kinase A Signaling	0	0.00792	#NUM!	GDE1,NGFR,PLCD3
Regulation of eIF4 and p70S6K Signaling	0	0.00649	#NUM!	PIK3CD
Estrogen-Dependent Breast Cancer Signaling	0	0.0137	#NUM!	PIK3CD
Breast Cancer Regulation by Stathmin1	0	0.00533	#NUM!	ADRB2,PIK3CD,PTAFR
Role of Wnt/GSK-3β Signaling in the Pathogenesis of Influenza	0	0.0135	#NUM!	WNT6
P2Y Purigenic Receptor Signaling Pathway	0	0.0161	#NUM!	PIK3CD,PLCD3
Cyclins and Cell Cycle Regulation	0	0.0125	#NUM!	HDAC9
Signaling by Rho Family GTPases	0	0.0082	#NUM!	PIK3CD,RHOBTB1
RhoGDI Signaling	0	0.011	#NUM!	ARHGDIB,RHOBTB1
Gap Junction Signaling	0	0.0156	#NUM!	PIK3CD,PLCD3,SMARCC2
Mouse Embryonic Stem Cell Pluripotency	0	0.0099	#NUM!	PIK3CD
eNOS Signaling	0	0.00671	#NUM!	PIK3CD
VEGF Family Ligand-Receptor Interactions	0	0.0122	#NUM!	PIK3CD
ErbB2-ErbB3 Signaling	0	0.0161	#NUM!	PIK3CD
ErbB4 Signaling	0	0.0154	#NUM!	PIK3CD
GDNF Family Ligand-Receptor Interactions	0	0.0133	#NUM!	PIK3CD
D-myo-inositol-5-phosphate Metabolism	0	0.00676	#NUM!	PLCD3
Pyridoxal 5'-phosphate Salvage Pathway	0	0.0156	#NUM!	EIF2AK2
Phospholipases	0	0.0169	#NUM!	PLCD3
Superpathway of Inositol Phosphate Compounds	0	0.0106	#NUM!	PIK3CD,PLCD3
3-phosphoinositide Biosynthesis	0	0.00637	#NUM!	PIK3CD
Antioxidant Action of Vitamin C	0	0.01	#NUM!	PLCD3
Epithelial Adherens Junction Signaling	0	0.0068	#NUM!	NOTCH4
Gαq Signaling	0	0.0135	#NUM!	PIK3CD,RHOBTB1
Gαs Signaling	0	0.00971	#NUM!	ADRB2
Remodeling of Epithelial Adherens Junctions	0	0.0154	#NUM!	MAPRE3
Regulation of the Epithelial-Mesenchymal Transition Pathway	0	0.0162	#NUM!	NOTCH4,PIK3CD,WNT6
Sperm Motility	0	0.00952	#NUM!	LYN,PLCD3
Adipogenesis pathway	0	0.0156	#NUM!	BMP2,HDAC9
PCP pathway	0	0.0167	#NUM!	WNT6
Wnt/Ca+ pathway	0	0.0164	#NUM!	PLCD3
Estrogen Receptor Signaling	0	0.0161	1.342	CACNA1A,MMP7,PIK3CD,PLCD3,SOD2
ERK/MAPK Signaling	0	0.0152	#NUM!	KSR1,PIK3CD,STAT1
PI3K/AKT Signaling	0	0.00565	#NUM!	PIK3CD
PTEN Signaling	0	0.0152	#NUM!	NGFR,PIK3CD
Cardiac β-adrenergic Signaling	0	0.0142	#NUM!	CACNA1A,GDE1
IL-2 Signaling	0	0.0167	#NUM!	PIK3CD
FGF Signaling	0	0.0122	#NUM!	PIK3CD
GABA Receptor Signaling	0	0.0109	#NUM!	CACNA1A
Wnt/β-catenin Signaling	0	0.0118	#NUM!	MMP7,WNT6
Insulin Receptor Signaling	0	0.00763	#NUM!	PIK3CD
IGF-1 Signaling	0	0.00971	#NUM!	PIK3CD
cAMP-mediated signaling	0	0.00901	#NUM!	ADRB2,GDE1
T Cell Receptor Signaling	0	0.0101	#NUM!	PIK3CD
G-Protein Coupled Receptor Signaling	0	0.0112	#NUM!	ADRB2,GDE1,PIK3CD
BMP signaling pathway	0	0.0122	#NUM!	BMP2
Gustation Pathway	0	0.0135	#NUM!	CACNA1A,GDE1
Phagosome Maturation	0	0.0145	#NUM!	ATP6V1B1,TAP1
Opioid Signaling Pathway	0	0.0083	#NUM!	CACNA1A,LYN
Endocannabinoid Cancer Inhibition Pathway	0	0.00714	#NUM!	PIK3CD
Synaptogenesis Signaling Pathway	0	0.0165	2.236	CHN1,EFNA5,EPHB6,LYN,PIK3CD
White Adipose Tissue Browning Pathway	0	0.0161	#NUM!	CACNA1A,RXRA
Inhibition of ARE-Mediated mRNA Degradation Pathway	0	0.0168	#NUM!	CD70,NGFR
Xenobiotic Metabolism CAR Signaling Pathway	0	0.0118	#NUM!	ALDH1A3,RXRA
Xenobiotic Metabolism PXR Signaling Pathway	0	0.0114	#NUM!	ALDH1A3,RXRA
Semaphorin Neuronal Repulsive Signaling Pathway	0	0.0155	#NUM!	PIK3CD,SEMA3A
Calcium Signaling	0	0.0154	#NUM!	CACNA1A,CAMKK1,HDAC9
Ephrin Receptor Signaling	0	0.0162	#NUM!	EFNA5,EPHB6,NCK2
Role of MAPK Signaling in Promoting the Pathogenesis of Influenza	0	0.0099	#NUM!	ATP6V1B1

## Sheet: 96hr PI (IPA pathways)
Ingenuity Canonical Pathways	-log(p-value)	Ratio	z-score	Molecules
Interferon Signaling	13.8	0.361	3.464	IFI35,IFI6,IFIT1,IFIT3,IFITM1,IFITM2,IFITM3,IRF1,IRF9,ISG15,MX1,OAS1,STAT1
Role of Hypercytokinemia/hyperchemokinemia in the Pathogenesis of Influenza	11.4	0.192	3.357	DDX58,EIF2AK2,IFIT3,IFNL2,IRF7,IRF9,ISG15,ISG20,MX1,NFKB2,OAS1,OAS2,OAS3,RSAD2,STAT1
Activation of IRF by Cytosolic Pattern Recognition Receptors	7.16	0.167	1.265	DDX58,IFIH1,IKBKE,IRF7,IRF9,ISG15,NFKB2,NFKBID,STAT1,ZBP1
Necroptosis Signaling Pathway	6.91	0.101	2.673	BIRC3,CAPN7,EIF2AK2,IRF9,MLKL,PLA2G1B,PLA2G2A,PLA2G4F,PPP3CA,STAT1,TNFRSF10A,TNFSF10,TNIP1,ZBP1
Death Receptor Signaling	6.45	0.124	1.508	BIRC3,IKBKE,NFKB2,NFKBID,PARP12,PARP14,PARP4,PARP9,TNFRSF10A,TNFSF10,TNFSF15
Role of Pattern Recognition Receptors in Recognition of Bacteria and Viruses	5.91	0.0903	2.646	C3,DDX58,EIF2AK2,IFIH1,IRF7,NFKB2,OAS1,OAS2,OAS3,TLR2,TNFSF10,TNFSF13B,TNFSF15
Role of RIG1-like Receptors in Antiviral Innate Immunity	5.25	0.171	2.449	DDX58,IFIH1,IKBKE,IRF7,NFKB2,NFKBID,TRIM25
Retinoic acid Mediated Apoptosis Signaling	4.28	0.123	2.646	IRF1,PARP12,PARP14,PARP4,PARP9,TNFRSF10A,TNFSF10
Superpathway of Cholesterol Biosynthesis	4.15	0.192	2.236	ACAT2,EBP,FDFT1,HMGCS1,SQLE
iNOS Signaling	4.06	0.14	2.236	IKBKE,IRAK3,IRF1,NFKB2,NFKBID,STAT1
Role of PKR in Interferon Induction and Antiviral Response	3.87	0.0804	2.333	DDX58,EIF2AK2,IFIH1,IKBKE,IRF1,IRF9,NFKB2,NFKBID,STAT1
Systemic Lupus Erythematosus In B Cell Signaling Pathway	3.84	0.0547	2.138	IFIH1,IFIT3,IRF7,IRF9,ISG15,ISG20,LYN,NFKB2,PPP3CA,PTPN6,STAT1,TNFSF10,TNFSF13B,TNFSF15
MIF-mediated Glucocorticoid Regulation	3.7	0.156	1.342	NFKB2,NFKBID,PLA2G1B,PLA2G2A,PLA2G4F
Epoxysqualene Biosynthesis	3.53	1	#NUM!	FDFT1,SQLE
IL-17A Signaling in Fibroblasts	3.51	0.143	#NUM!	IKBKE,LCN2,NFKB2,NFKBID,NFKBIZ
MIF Regulation of Innate Immunity	3.23	0.125	1.342	NFKB2,NFKBID,PLA2G1B,PLA2G2A,PLA2G4F
p38 MAPK Signaling	3.08	0.0696	1.89	DDIT3,IRAK3,MKNK1,PLA2G1B,PLA2G2A,PLA2G4F,RPS6KC1,STAT1
Cholesterol Biosynthesis I	3.01	0.25	#NUM!	EBP,FDFT1,SQLE
Cholesterol Biosynthesis II (via 24,25-dihydrolanosterol)	3.01	0.25	#NUM!	EBP,FDFT1,SQLE
Cholesterol Biosynthesis III (via Desmosterol)	3.01	0.25	#NUM!	EBP,FDFT1,SQLE
TNFR2 Signaling	2.96	0.148	1	BIRC3,IKBKE,NFKB2,NFKBID
Role of MAPK Signaling in Inhibiting the Pathogenesis of Influenza	2.96	0.0882	0.816	EIF2AK2,NFKB2,NFKBID,PLA2G1B,PLA2G2A,PLA2G4F
TNFR1 Signaling	2.95	0.109	0.447	BIRC3,CDC42,IKBKE,NFKB2,NFKBID
Neuroinflammation Signaling Pathway	2.84	0.0453	1.155	BIRC3,HLA-E,IKBKE,IRAK3,IRF7,NFKB2,PLA2G1B,PLA2G2A,PLA2G4F,PPP3CA,S100B,STAT1,TLR2
CD28 Signaling in T Helper Cells	2.63	0.066	0	CDC42,IKBKE,LCP2,NFKB2,NFKBID,PPP3CA,PTPN6
TWEAK Signaling	2.63	0.121	0	BIRC3,IKBKE,NFKB2,NFKBID
Coronavirus Pathogenesis Pathway	2.55	0.0576	-0.707	DDIT3,DDX58,IRF7,IRF9,NFKB2,NFKBID,STAT1,TRIM25
Putrescine Degradation III	2.54	0.176	#NUM!	ALDH1A3,MAOA,SAT1
Complement System	2.49	0.111	1	C1R,C1S,C3,CD55
Production of Nitric Oxide and Reactive Oxygen Species in Macrophages	2.37	0.0495	2.646	CDC42,IKBKE,IRF1,NFKB2,NFKBID,PTPN6,S100A8,STAT1,TLR2
B Cell Activating Factor Signaling	2.36	0.103	#NUM!	IKBKE,NFKB2,NFKBID,TNFSF13B
LXR/RXR Activation	2.31	0.0579	0.816	C3,FDFT1,LDLR,NFKB2,S100A8,SAA1,SAA2
UVA-Induced MAPK Signaling	2.18	0.0619	#NUM!	PARP12,PARP14,PARP4,PARP9,RPS6KC1,STAT1
tRNA Splicing	2.17	0.0909	2	MPPE1,PDE5A,PDE6B,SMPDL3A
Type I Diabetes Mellitus Signaling	2.16	0.0612	2.236	HLA-E,IKBKE,IRF1,NFKB2,NFKBID,STAT1
PI3K Signaling in B Lymphocytes	2.12	0.0534	2.646	C3,IKBKE,IL4R,LYN,NFKB2,NFKBID,PPP3CA
Antioxidant Action of Vitamin C	2.12	0.06	-1.633	IKBKE,NFKB2,NFKBID,PLA2G1B,PLA2G2A,PLA2G4F
Role of JAK1, JAK2 and TYK2 in Interferon Signaling	2.11	0.125	#NUM!	NFKB2,PTPN6,STAT1
NF-κB Signaling	2.05	0.0473	0.707	EIF2AK2,IRAK3,NFKB2,NFKBID,RELB,TLR2,TNFSF13B,TNIP1
Acute Phase Response Signaling	1.99	0.0462	1	C1R,C1S,C3,IKBKE,NFKB2,NFKBID,SAA1,SAA2
Lymphotoxin β Receptor Signaling	1.92	0.0769	#NUM!	IKBKE,NFKB2,NFKBID,RELB
Hepatic Cholestasis	1.91	0.0447	#NUM!	IKBKE,IRAK3,NFKB2,NFKBID,TJP2,TNFSF10,TNFSF13B,TNFSF15
4-1BB Signaling in T Lymphocytes	1.88	0.103	#NUM!	IKBKE,NFKB2,NFKBID
RANK Signaling in Osteoclasts	1.85	0.0602	2	BIRC3,IKBKE,NFKB2,NFKBID,PPP3CA
Ketogenesis	1.84	0.182	#NUM!	ACAT2,HMGCS1
cAMP-mediated signaling	1.83	0.0405	2.828	ADRB2,AKAP8,CNGB1,HCAR3,MPPE1,PDE5A,PDE6B,PPP3CA,SMPDL3A
Induction of Apoptosis by HIV1	1.78	0.0702	0	BIRC3,IKBKE,NFKB2,NFKBID
Senescence Pathway	1.76	0.0375	3.162	CAPN7,DMTF1,IKBKE,NFKB2,PML,PPP3CA,SAA1,SAA2,SMAD9,TLR2
Atherosclerosis Signaling	1.74	0.0496	#NUM!	ALOX15B,NFKB2,PLA2G1B,PLA2G2A,PLA2G4F,S100A8
Mevalonate Pathway I	1.69	0.154	#NUM!	ACAT2,HMGCS1
Eicosanoid Signaling	1.66	0.0645	#NUM!	ALOX15B,PLA2G1B,PLA2G2A,PLA2G4F
Erythropoietin Signaling Pathway	1.66	0.0432	-0.378	BIRC3,NFKB2,NFKBID,PTPN6,TNFSF10,TNFSF13B,TNFSF15
Dendritic Cell Maturation	1.64	0.0429	2.449	HLA-E,IKBKE,NFKB2,NFKBID,RELB,STAT1,TLR2
Apoptosis Signaling	1.64	0.0532	-0.447	BIRC3,CAPN7,IKBKE,NFKB2,NFKBID
Role of IL-17A in Psoriasis	1.63	0.143	#NUM!	S100A7,S100A8
Sumoylation Pathway	1.62	0.0526	#NUM!	CDC42,ISG20,NFKB2,PML,SP100
IL-12 Signaling and Production in Macrophages	1.62	0.0465	#NUM!	IKBKE,IRF1,NFKB2,S100A8,STAT1,TLR2
iCOS-iCOSL Signaling in T Helper Cells	1.59	0.0515	1	IKBKE,LCP2,NFKB2,NFKBID,PPP3CA
B Cell Receptor Signaling	1.58	0.0417	1.134	CDC42,IKBKE,LYN,NFKB2,NFKBID,PPP3CA,PTPN6
April Mediated Signaling	1.57	0.0789	#NUM!	IKBKE,NFKB2,NFKBID
Coronavirus Replication Pathway	1.54	0.0769	#NUM!	IFITM1,IFITM2,IFITM3
Superpathway of Geranylgeranyldiphosphate Biosynthesis I (via Mevalonate)	1.52	0.125	#NUM!	ACAT2,HMGCS1
Role of MAPK Signaling in Promoting the Pathogenesis of Influenza	1.52	0.0495	0.447	NFKB2,NFKBID,PLA2G1B,PLA2G2A,PLA2G4F
IL-10 Signaling	1.51	0.058	#NUM!	IKBKE,IL4R,NFKB2,NFKBID
Angiopoietin Signaling	1.43	0.0548	-1	IKBKE,NFKB2,NFKBID,TNIP1
Toll-like Receptor Signaling	1.43	0.0548	#NUM!	EIF2AK2,IRAK3,NFKB2,TLR2
NF-κB Activation by Viruses	1.41	0.0541	2	EIF2AK2,IKBKE,NFKB2,NFKBID
MSP-RON Signaling In Macrophages Pathway	1.41	0.0463	-1.342	IKBKE,NFKB2,NFKBIZ,SBNO2,STAT1
Tryptophan Degradation X (Mammalian, via Tryptamine)	1.38	0.105	#NUM!	ALDH1A3,MAOA
Relaxin Signaling	1.38	0.0408	#NUM!	MPPE1,NFKB2,NFKBID,PDE5A,PDE6B,SMPDL3A
G-Protein Coupled Receptor Signaling	1.38	0.0337	#NUM!	ADRB2,HCAR3,IKBKE,MPPE1,NFKB2,NFKBID,PDE5A,PDE6B,SMPDL3A
Altered T Cell and B Cell Signaling in Rheumatoid Arthritis	1.38	0.0526	#NUM!	NFKB2,RELB,TLR2,TNFSF13B
Fc Epsilon RI Signaling	1.34	0.0442	0.447	LCP2,LYN,PLA2G1B,PLA2G2A,PLA2G4F
OX40 Signaling Pathway	1.33	0.0638	#NUM!	HLA-E,NFKB2,NFKBID
LPS-stimulated MAPK Signaling	1.31	0.05	1	CDC42,IKBKE,NFKB2,NFKBID
CD27 Signaling in Lymphocytes	1.31	0.0625	#NUM!	IKBKE,NFKB2,NFKBID
Thyronamine and Iodothyronamine Metabolism	1.29	0.333	#NUM!	DIO2
Glutathione Biosynthesis	1.29	0.333	#NUM!	GCLM
Anandamide Degradation	1.29	0.333	#NUM!	FAAH2
Thyroid Hormone Metabolism I (via Deiodination)	1.29	0.333	#NUM!	DIO2
Differential Regulation of Cytokine Production in Intestinal Epithelial Cells by IL-17A and IL-17F	1.27	0.0909	#NUM!	CSF3,LCN2
Dopamine Degradation	1.27	0.0909	#NUM!	ALDH1A3,MAOA
Glutathione Redox Reactions I	1.27	0.0909	#NUM!	CLIC2,GPX8
Pyrimidine Deoxyribonucleotides De Novo Biosynthesis I	1.27	0.0909	#NUM!	CMPK2,TYMS
Myc Mediated Apoptosis Signaling	1.26	0.06	#NUM!	ADRB2,IKBKE,NFKB2
Regulation of IL-2 Expression in Activated and Anergic T Lymphocytes	1.26	0.0482	#NUM!	IKBKE,NFKB2,NFKBID,PPP3CA
Phospholipase C Signaling	1.25	0.0333	1.134	CDC42,LCP2,LYN,NFKB2,PLA2G1B,PLA2G2A,PLA2G4F,PPP3CA
Tec Kinase Signaling	1.23	0.0375	2	CDC42,LYN,NFKB2,STAT1,TNFRSF10A,TNFSF10
Gα12/13 Signaling	1.2	0.0403	1	CDC42,IKBKE,LPAR3,NFKB2,NFKBID
Protein Kinase A Signaling	1.2	0.029	1.134	AKAP8,CNGB1,DUSP16,MPPE1,NFKB2,NFKBID,PDE5A,PDE6B,PPP3CA,PTPN6,SMPDL3A
Role of NFAT in Regulation of the Immune Response	1.19	0.0366	1.342	IKBKE,LCP2,LYN,NFKB2,NFKBID,PPP3CA
Spermine and Spermidine Degradation I	1.17	0.25	#NUM!	SAT1
Melatonin Degradation II	1.17	0.25	#NUM!	MAOA
NAD Biosynthesis III	1.17	0.25	#NUM!	NAMPT
IL-1 Signaling	1.16	0.0444	2	IKBKE,IRAK3,NFKB2,NFKBID
Osteoarthritis Pathway	1.15	0.0333	1.633	ADAMTS5,ANKH,NAMPT,NFKB2,S100A8,SMAD9,TLR2
Cardiac Hypertrophy Signaling (Enhanced)	1.15	0.0271	3.162	ADRB2,IKBKE,IL4R,MKNK1,MPPE1,NFKB2,PDE5A,PDE6B,PPP3CA,SMPDL3A,TNFSF10,TNFSF13B,TNFSF15
Amyotrophic Lateral Sclerosis Signaling	1.1	0.0426	#NUM!	BIRC3,CAPN7,NEFM,PPP3CA
Phospholipases	1.09	0.0508	#NUM!	PLA2G1B,PLA2G2A,PLA2G4F
Citrulline-Nitric Oxide Cycle	1.08	0.2	#NUM!	ASS1
dTMP De Novo Biosynthesis	1.08	0.2	#NUM!	TYMS
IL-17A Signaling in Airway Cells	1.06	0.0492	#NUM!	IKBKE,NFKB2,NFKBID
Wnt/Ca+ pathway	1.06	0.0492	#NUM!	NFKB2,PDE6B,PPP3CA
CD40 Signaling	1.04	0.0484	#NUM!	IKBKE,NFKB2,NFKBID
T Cell Receptor Signaling	1.04	0.0404	#NUM!	IKBKE,LCP2,NFKB2,PPP3CA
Regulation Of The Epithelial Mesenchymal Transition By Growth Factors Pathway	1.03	0.0331	0.816	CDC42,IKBKE,NFKB2,TNFSF10,TNFSF13B,TNFSF15
Noradrenaline and Adrenaline Degradation	1.03	0.0667	#NUM!	ALDH1A3,MAOA
PKCθ Signaling in T Lymphocytes	1.03	0.0357	1.342	IKBKE,LCP2,NFKB2,NFKBID,PPP3CA
Cardiac β-adrenergic Signaling	1.02	0.0355	2	AKAP8,MPPE1,PDE5A,PDE6B,SMPDL3A
Natural Killer Cell Signaling	1.01	0.0326	-0.816	CDC42,HLA-E,LCP2,NFKB2,PTPN6,TNFSF10
Arginine Biosynthesis IV	1.01	0.167	#NUM!	ASS1
Urea Cycle	1.01	0.167	#NUM!	ASS1
Neuroprotective Role of THOP1 in Alzheimer's Disease	0.983	0.0385	#NUM!	C1R,ECE1,HLA-E,PRSS27
Role of JAK2 in Hormone-like Cytokine Signaling	0.983	0.0625	#NUM!	PTPN6,STAT1
RAR Activation	0.967	0.0317	#NUM!	ALDH1A3,NFKB2,PML,RELB,SMAD9,TNIP1
IL-9 Signaling	0.959	0.0606	#NUM!	NFKB2,STAT1
Gαq Signaling	0.951	0.0338	#NUM!	CDC42,IKBKE,NFKB2,NFKBID,PPP3CA
GM-CSF Signaling	0.936	0.0435	#NUM!	LYN,PPP3CA,STAT1
Small Cell Lung Cancer Signaling	0.924	0.0429	#NUM!	IKBKE,NFKB2,NFKBID
NGF Signaling	0.917	0.0364	1	CDC42,IKBKE,NFKB2,RPS6KC1
Growth Hormone Signaling	0.91	0.0423	#NUM!	PTPN6,RPS6KC1,STAT1
Communication between Innate and Adaptive Immune Cells	0.91	0.0423	#NUM!	HLA-E,TLR2,TNFSF13B
Airway Pathology in Chronic Obstructive Pulmonary Disease	0.896	0.0357	#NUM!	LCN2,TNFSF10,TNFSF13B,TNFSF15
Antigen Presentation Pathway	0.896	0.0556	#NUM!	HLA-E,PSMB9
HMGB1 Signaling	0.889	0.0323	#NUM!	CDC42,NFKB2,TNFSF10,TNFSF13B,TNFSF15
fMLP Signaling in Neutrophils	0.886	0.0354	0	CDC42,NFKB2,NFKBID,PPP3CA
Ketolysis	0.886	0.125	#NUM!	ACAT2
Salvage Pathways of Pyrimidine Deoxyribonucleotides	0.886	0.125	#NUM!	TYMP
Mineralocorticoid Biosynthesis	0.886	0.125	#NUM!	EBP
Role of MAPK Signaling in the Pathogenesis of Influenza	0.87	0.0405	#NUM!	PLA2G1B,PLA2G2A,PLA2G4F
Glucocorticoid Receptor Signaling	0.857	0.025	#NUM!	ADRB2,IKBKE,IL4R,KRT33B,NFKBID,PLA2G1B,PLA2G2A,PLA2G4F,PPP3CA,STAT1,TLR2
IL-15 Production	0.845	0.0342	2	IRF1,LYN,NFKB2,STAT1
Ferroptosis Signaling Pathway	0.845	0.0342	2	ALOX15B,FDFT1,SAT1,SLC11A2
Glucocorticoid Biosynthesis	0.842	0.111	#NUM!	EBP
Inhibition of ARE-Mediated mRNA Degradation Pathway	0.827	0.0336	0	TNFSF10,TNFSF13B,TNFSF15,XRN1
IL-3 Signaling	0.821	0.0385	#NUM!	PPP3CA,PTPN6,STAT1
JAK/Stat Signaling	0.81	0.038	#NUM!	NFKB2,PTPN6,STAT1
Role of Osteoblasts, Osteoclasts and Chondrocytes in Rheumatoid Arthritis	0.804	0.0284	#NUM!	ADAMTS5,BIRC3,IKBKE,NFKBID,PPP3CA,SMAD9
Protein Ubiquitination Pathway	0.804	0.0271	#NUM!	BIRC3,DNAJC1,HLA-E,PSMA2,PSMB9,UBE2L6,USP9Y
Prolactin Signaling	0.799	0.0375	#NUM!	IRF1,NMI,STAT1
γ-glutamyl Cycle	0.799	0.1	#NUM!	GCLM
Oncostatin M Signaling	0.79	0.0476	#NUM!	MT2A,STAT1
Apelin Pancreas Signaling Pathway	0.79	0.0476	#NUM!	DDIT3,NFKB2
CTLA4 Signaling in Cytotoxic T Lymphocytes	0.788	0.037	#NUM!	HLA-E,LCP2,PTPN6
PEDF Signaling	0.788	0.037	#NUM!	IKBKE,NFKB2,NFKBID
VEGF Family Ligand-Receptor Interactions	0.777	0.0366	#NUM!	PLA2G1B,PLA2G2A,PLA2G4F
FXR/RXR Activation	0.772	0.032	#NUM!	C3,SAA1,SAA2,SLC51A
Glycogen Degradation II	0.759	0.0909	#NUM!	TYMP
IL-17 Signaling	0.757	0.0291	0.447	CSF3,LCN2,TNFSF10,TNFSF13B,TNFSF15
nNOS Signaling in Neurons	0.757	0.0455	#NUM!	CAPN7,PPP3CA
FAT10 Cancer Signaling Pathway	0.742	0.0444	#NUM!	IKBKE,NFKB2
Crosstalk between Dendritic Cells and Natural Killer Cells	0.735	0.0349	#NUM!	HLA-E,NFKB2,TNFSF10
Hematopoiesis from Multipotent Stem Cells	0.726	0.0833	#NUM!	CSF3
Hepatic Fibrosis / Hepatic Stellate Cell Activation	0.714	0.0281	#NUM!	ECE1,IL4R,LAMA1,NFKB2,STAT1
HER-2 Signaling in Breast Cancer	0.695	0.0276	0.447	CDC42,IKBKE,LYN,NFKB2,NFKBID
Fatty Acid Activation	0.695	0.0769	#NUM!	ACSL5
Androgen Biosynthesis	0.695	0.0769	#NUM!	EBP
Glycogen Degradation III	0.695	0.0769	#NUM!	TYMP
Histamine Degradation	0.695	0.0769	#NUM!	ALDH1A3
Guanosine Nucleotides Degradation III	0.695	0.0769	#NUM!	XDH
Type II Diabetes Mellitus Signaling	0.684	0.0294	#NUM!	ACSL5,IKBKE,NFKB2,NFKBID
Fcγ Receptor-mediated Phagocytosis in Macrophages and Monocytes	0.668	0.0323	#NUM!	CDC42,LCP2,LYN
Urate Biosynthesis/Inosine 5'-phosphate Degradation	0.666	0.0714	#NUM!	XDH
Phenylalanine Degradation IV (Mammalian, via Side Chain)	0.666	0.0714	#NUM!	MAOA
Phototransduction Pathway	0.662	0.0392	#NUM!	CNGB1,PDE6B
TGF-β Signaling	0.65	0.0316	#NUM!	CDC42,IRF7,SMAD9
Superpathway of Citrulline Metabolism	0.64	0.0667	#NUM!	ASS1
Oxidative Ethanol Degradation III	0.64	0.0667	#NUM!	ALDH1A3
Role of IL-17A in Arthritis	0.636	0.0377	#NUM!	NFKB2,NFKBID
p53 Signaling	0.623	0.0306	#NUM!	GNL3,PML,TNFRSF10A
Serotonin Degradation	0.623	0.037	#NUM!	ALDH1A3,MAOA
NER Pathway	0.623	0.0306	#NUM!	H4C13,POLD3,POLD4
Glutaryl-CoA Degradation	0.616	0.0625	#NUM!	ACAT2
Adenosine Nucleotides Degradation II	0.616	0.0625	#NUM!	XDH
Fatty Acid α-oxidation	0.616	0.0625	#NUM!	ALDH1A3
PPAR Signaling	0.607	0.03	#NUM!	IKBKE,NFKB2,NFKBID
Virus Entry via Endocytic Pathways	0.6	0.0297	#NUM!	CD55,CDC42,HLA-E
Gustation Pathway	0.6	0.027	#NUM!	MPPE1,PDE5A,PDE6B,SMPDL3A
HIF1α Signaling	0.599	0.0254	0.447	ADM,EGLN3,MKNK1,PPP3CA,SAT1
Differential Regulation of Cytokine Production in Macrophages and T Helper Cells by IL-17A and IL-17F	0.593	0.0588	#NUM!	CSF3
Isoleucine Degradation I	0.593	0.0588	#NUM!	ACAT2
γ-linolenate Biosynthesis II (Animals)	0.593	0.0588	#NUM!	ACSL5
Mitochondrial L-carnitine Shuttle Pathway	0.593	0.0588	#NUM!	ACSL5
ERK/MAPK Signaling	0.593	0.0253	1.342	MKNK1,PLA2G1B,PLA2G2A,PLA2G4F,STAT1
Gαs Signaling	0.583	0.0291	#NUM!	ADRB2,CNGB1,HCAR3
Nur77 Signaling in T Lymphocytes	0.58	0.0345	#NUM!	PPP3CA,TNFSF10
Role of PI3K/AKT Signaling in the Pathogenesis of Influenza	0.57	0.0339	#NUM!	NFKB2,NFKBID
SPINK1 General Cancer Pathway	0.559	0.0333	#NUM!	MT2A,SPINK1
Pancreatic Adenocarcinoma Signaling	0.554	0.028	#NUM!	CDC42,NFKB2,STAT1
Role of Lipids/Lipid Rafts in the Pathogenesis of Influenza	0.551	0.0526	#NUM!	RSAD2
Purine Nucleotides Degradation II (Aerobic)	0.551	0.0526	#NUM!	XDH
Ethanol Degradation IV	0.551	0.0526	#NUM!	ALDH1A3
Endoplasmic Reticulum Stress Pathway	0.551	0.0526	#NUM!	DDIT3
Th1 and Th2 Activation Pathway	0.545	0.0255	#NUM!	GFI1,IL4R,IRF1,STAT1
T Helper Cell Differentiation	0.539	0.0323	#NUM!	IL4R,STAT1
Inflammasome pathway	0.533	0.05	#NUM!	NFKB2
Sperm Motility	0.532	0.0238	#NUM!	CNGB1,LYN,PLA2G1B,PLA2G2A,PLA2G4F
T Cell Exhaustion Signaling Pathway	0.523	0.0248	#NUM!	HLA-E,IRF9,PTPN6,STAT1
Tight Junction Signaling	0.517	0.0247	#NUM!	CDC42,CLDN10,NFKB2,TJP2
Polyamine Regulation in Colon Cancer	0.516	0.0476	#NUM!	SAT1
Netrin Signaling	0.511	0.0308	#NUM!	PPP3CA,UNC5A
Renin-Angiotensin Signaling	0.506	0.0263	#NUM!	NFKB2,PTPN6,STAT1
CDP-diacylglycerol Biosynthesis I	0.499	0.0455	#NUM!	LCLAT1
Vitamin-C Transport	0.499	0.0455	#NUM!	STOM
Role of JAK1 and JAK3 in γc Cytokine Signaling	0.495	0.0299	#NUM!	IL4R,STAT1
IL-7 Signaling Pathway	0.485	0.0294	#NUM!	LYN,STAT1
Phosphatidylglycerol Biosynthesis II (Non-plastidic)	0.483	0.0435	#NUM!	LCLAT1
Tryptophan Degradation III (Eukaryotic)	0.483	0.0435	#NUM!	ACAT2
CCR3 Signaling in Eosinophils	0.48	0.0254	#NUM!	PLA2G1B,PLA2G2A,PLA2G4F
GP6 Signaling Pathway	0.48	0.0254	#NUM!	LAMA1,LCP2,LYN
TREM1 Signaling	0.47	0.0286	#NUM!	NFKB2,TLR2
Regulation of Cellular Mechanics by Calpain Protease	0.47	0.0286	#NUM!	CAPN7,CNGB1
Hypoxia Signaling in the Cardiovascular System	0.47	0.0286	#NUM!	NFKBID,UBE2L6
Tumor Microenvironment Pathway	0.47	0.0234	0	CSF3,HLA-E,NFKB2,SLC16A1
IL-22 Signaling	0.467	0.0417	#NUM!	STAT1
Caveolar-mediated Endocytosis Signaling	0.461	0.0282	#NUM!	CD55,HLA-E
Role of JAK family kinases in IL-6-type Cytokine Signaling	0.453	0.04	#NUM!	STAT1
IL-6 Signaling	0.445	0.0242	#NUM!	IKBKE,NFKB2,NFKBID
PPARα/RXRα Activation	0.441	0.0226	#NUM!	HELZ2,IKBKE,NFKB2,NFKBID
PI3K/AKT Signaling	0.441	0.0226	#NUM!	IKBKE,IL4R,NFKB2,NFKBID
Synaptic Long Term Depression	0.427	0.0222	1	LYN,PLA2G1B,PLA2G2A,PLA2G4F
NRF2-mediated Oxidative Stress Response	0.427	0.0222	#NUM!	CYP4Z1,DNAJC1,GCLM,MAFF
Cytotoxic T Lymphocyte-mediated Apoptosis of Target Cells	0.427	0.037	#NUM!	HLA-E
Endothelin-1 Signaling	0.427	0.0222	#NUM!	ECE1,PLA2G1B,PLA2G2A,PLA2G4F
Systemic Lupus Erythematosus Signaling	0.427	0.0222	#NUM!	HLA-E,LYN,PTPN6,TNFSF13B
Hematopoiesis from Pluripotent Stem Cells	0.427	0.037	#NUM!	CSF3
Ethanol Degradation II	0.427	0.037	#NUM!	ALDH1A3
BEX2 Signaling Pathway	0.424	0.0263	#NUM!	BEX1,NFKB2
Xenobiotic Metabolism AHR Signaling Pathway	0.424	0.0263	#NUM!	ALDH1A3,NFKB2
Adipogenesis pathway	0.423	0.0234	#NUM!	DDIT3,RPS6KC1,SMAD9
Renal Cell Carcinoma Signaling	0.417	0.026	#NUM!	CDC42,EGLN3
Apelin Adipocyte Signaling Pathway	0.41	0.0256	#NUM!	CLIC2,GPX8
Th17 Activation Pathway	0.403	0.0253	#NUM!	IRAK3,NFKB2
PTEN Signaling	0.401	0.0227	#NUM!	CDC42,IKBKE,NFKB2
Role of Macrophages, Fibroblasts and Endothelial Cells in Rheumatoid Arthritis	0.398	0.0203	#NUM!	IKBKE,IRAK3,NFKBID,PPP3CA,TLR2,TNFSF13B
Role of BRCA1 in DNA Damage Response	0.397	0.025	#NUM!	BLM,STAT1
D-myo-inositol (1,4,5,6)-Tetrakisphosphate Biosynthesis	0.397	0.0226	#NUM!	DUSP16,PPP3CA,PTPN6
D-myo-inositol (3,4,5,6)-tetrakisphosphate Biosynthesis	0.397	0.0226	#NUM!	DUSP16,PPP3CA,PTPN6
IL-4 Signaling	0.397	0.025	#NUM!	IL4R,PTPN6
Thyroid Hormone Metabolism II (via Conjugation and/or Degradation)	0.391	0.0333	#NUM!	DIO2
BMP signaling pathway	0.384	0.0244	#NUM!	NFKB2,SMAD9
Autoimmune Thyroid Disease Signaling	0.381	0.0323	#NUM!	HLA-E
Retinoate Biosynthesis I	0.381	0.0323	#NUM!	ALDH1A3
Fatty Acid β-oxidation I	0.381	0.0323	#NUM!	ACSL5
Clathrin-mediated Endocytosis Signaling	0.38	0.0209	#NUM!	CDC42,LDLR,PPP3CA,S100A8
TR/RXR Activation	0.378	0.0241	#NUM!	DIO2,LDLR
Aryl Hydrocarbon Receptor Signaling	0.377	0.0219	#NUM!	ALDH1A3,NCOA7,NFKB2
PDGF Signaling	0.372	0.0238	#NUM!	EIF2AK2,STAT1
DNA Methylation and Transcriptional Repression Signaling	0.371	0.0312	#NUM!	H4C13
Pyrimidine Ribonucleotides Interconversion	0.371	0.0312	#NUM!	CMPK2
Prostate Cancer Signaling	0.355	0.023	#NUM!	NFKB2,NFKBID
Acute Myeloid Leukemia Signaling	0.355	0.023	#NUM!	NFKB2,PML
Pyrimidine Ribonucleotides De Novo Biosynthesis	0.351	0.0294	#NUM!	CMPK2
3-phosphoinositide Degradation	0.337	0.0205	#NUM!	DUSP16,PPP3CA,PTPN6
Allograft Rejection Signaling	0.333	0.0278	#NUM!	HLA-E
D-myo-inositol-5-phosphate Metabolism	0.329	0.0203	#NUM!	DUSP16,PPP3CA,PTPN6
Graft-versus-Host Disease Signaling	0.324	0.027	#NUM!	HLA-E
Melanocyte Development and Pigmentation Signaling	0.321	0.0215	#NUM!	PTPN6,RPS6KC1
Granulocyte Adhesion and Diapedesis	0.317	0.0199	#NUM!	CLDN10,CSF3,CXCL16
SAPK/JNK Signaling	0.317	0.0213	#NUM!	CDC42,MAP4K3
BAG2 Signaling Pathway	0.316	0.0263	#NUM!	NFKB2
LPS/IL-1 Mediated Inhibition of RXR Function	0.314	0.0191	#NUM!	ACSL5,ALDH1A3,HMGCS1,MAOA
Salvage Pathways of Pyrimidine Ribonucleotides	0.312	0.0211	#NUM!	CMPK2,EIF2AK2
Triacylglycerol Biosynthesis	0.308	0.0256	#NUM!	LCLAT1
PD-1, PD-L1 cancer immunotherapy pathway	0.302	0.0206	#NUM!	HLA-E,LCP2
Role of IL-17F in Allergic Inflammatory Airway Diseases	0.3	0.025	#NUM!	NFKB2
3-phosphoinositide Biosynthesis	0.294	0.0191	#NUM!	DUSP16,PPP3CA,PTPN6
Serotonin Receptor Signaling	0.286	0.0238	#NUM!	MAOA
Chronic Myeloid Leukemia Signaling	0.284	0.0198	#NUM!	IKBKE,NFKB2
IL-23 Signaling Pathway	0.279	0.0233	#NUM!	NFKB2
Stearate Biosynthesis I (Animals)	0.266	0.0222	#NUM!	ACSL5
PFKFB4 Signaling Pathway	0.266	0.0222	#NUM!	XDH
Th1 Pathway	0.254	0.0185	#NUM!	IRF1,STAT1
Ephrin A Signaling	0.253	0.0213	#NUM!	CDC42
Amyloid Processing	0.248	0.0208	#NUM!	CAPN7
Transcriptional Regulatory Network in Embryonic Stem Cells	0.237	0.02	#NUM!	H4C13
Role of Tissue Factor in Cancer	0.236	0.0177	#NUM!	CDC42,LYN
Role of Cytokines in Mediating Communication between Immune Cells	0.231	0.0196	#NUM!	CSF3
Unfolded protein response	0.231	0.0196	#NUM!	DDIT3
Phagosome Formation	0.228	0.0174	#NUM!	CDC42,TLR2
Calcium-induced T Lymphocyte Apoptosis	0.216	0.0185	#NUM!	PPP3CA
EGF Signaling	0.216	0.0185	#NUM!	STAT1
CNTF Signaling	0.211	0.0182	#NUM!	STAT1
SPINK1 Pancreatic Cancer Pathway	0.211	0.0182	#NUM!	SPINK1
Semaphorin Signaling in Neurons	0.206	0.0179	#NUM!	CDC42
Superpathway of Melatonin Degradation	0.206	0.0179	#NUM!	MAOA
MSP-RON Signaling Pathway	0.202	0.0175	#NUM!	TLR2
Leukocyte Extravasation Signaling	0	0.0109	#NUM!	CDC42,CLDN10
Synaptic Long Term Potentiation	0	0.008	#NUM!	PPP3CA
Axonal Guidance Signaling	0	0.0149	#NUM!	ADAM28,ADAM8,ADAMTS5,CDC42,MKNK1,PPP3CA,UNC5A
Actin Cytoskeleton Signaling	0	0.00461	#NUM!	CDC42
Huntington's Disease Signaling	0	0.00437	#NUM!	CAPN7
Mitochondrial Dysfunction	0	0.0136	#NUM!	MAOA,XDH
Ceramide Signaling	0	0.0116	#NUM!	NFKB2
Regulation of Actin-based Motility by Rho	0	0.0106	#NUM!	CDC42
IL-8 Signaling	0	0.0155	#NUM!	CDC42,IKBKE,IRAK3
FcγRIIB Signaling in B Lymphocytes	0	0.0133	#NUM!	LYN
CXCR4 Signaling	0	0.0124	#NUM!	CDC42,LYN
Thrombopoietin Signaling	0	0.0161	#NUM!	STAT1
IL-15 Signaling	0	0.0135	#NUM!	NFKB2
Reelin Signaling in Neurons	0	0.0168	#NUM!	CDC42,LYN
Cellular Effects of Sildenafil (Viagra)	0	0.008	#NUM!	PDE5A
Factors Promoting Cardiogenesis in Vertebrates	0	0.0069	#NUM!	SMAD9
Agrin Interactions at Neuromuscular Junction	0	0.0147	#NUM!	CDC42
Thrombin Signaling	0	0.0101	#NUM!	CDC42,NFKB2
Cardiac Hypertrophy Signaling	0	0.0132	#NUM!	ADRB2,CDC42,PPP3CA
CDK5 Signaling	0	0.00943	#NUM!	LAMA1
Molecular Mechanisms of Cancer	0	0.0129	#NUM!	BIRC3,CDC42,NFKB2,NFKBID,SMAD9
HGF Signaling	0	0.0087	#NUM!	CDC42
Maturity Onset Diabetes of Young (MODY) Signaling	0	0.0169	#NUM!	NFKB2
FLT3 Signaling in Hematopoietic Progenitor Cells	0	0.0128	#NUM!	STAT1
GNRH Signaling	0	0.012	#NUM!	CDC42,NFKB2
Cholecystokinin/Gastrin-mediated Signaling	0	0.00877	#NUM!	CDC42
ATM Signaling	0	0.0105	#NUM!	BLM
Antiproliferative Role of Somatostatin Receptor 2	0	0.0137	#NUM!	PTPN6
Androgen Signaling	0	0.00746	#NUM!	NFKB2
Germ Cell-Sertoli Cell Junction Signaling	0	0.00625	#NUM!	CDC42
Aldosterone Signaling in Epithelial Cells	0	0.00658	#NUM!	DNAJC1
Role of NANOG in Mammalian Embryonic Stem Cell Pluripotency	0	0.00862	#NUM!	SMAD9
CREB Signaling in Neurons	0	0.0122	1.134	ADRB2,FFAR2,GPR153,GPR68,HCAR3,KISS1R,LPAR3
p70S6K Signaling	0	0.0159	#NUM!	IL4R,LYN
ERK5 Signaling	0	0.0141	#NUM!	RPS6KC1
Colorectal Cancer Metastasis Signaling	0	0.0164	#NUM!	CDC42,NFKB2,STAT1,TLR2
mTOR Signaling	0	0.0102	#NUM!	CDC42,RPS6KC1
G Beta Gamma Signaling	0	0.0082	#NUM!	CDC42
Sphingosine-1-phosphate Signaling	0	0.00885	#NUM!	CDC42
Cdc42 Signaling	0	0.0155	#NUM!	CDC42,HLA-E
ILK Signaling	0	0.011	#NUM!	CDC42,NFKB2
FAK Signaling	0	0.0101	#NUM!	CAPN7
EIF2 Signaling	0	0.01	#NUM!	DDIT3,EIF2AK2
AMPK Signaling	0	0.00485	#NUM!	ADRB2
PAK Signaling	0	0.0098	#NUM!	CDC42
Hereditary Breast Cancer Signaling	0	0.00735	#NUM!	BLM
Rac Signaling	0	0.0171	#NUM!	CDC42,NFKB2
RhoA Signaling	0	0.00855	#NUM!	LPAR3
Regulation of eIF4 and p70S6K Signaling	0	0.00649	#NUM!	MKNK1
Estrogen-Dependent Breast Cancer Signaling	0	0.0137	#NUM!	NFKB2
Leptin Signaling in Obesity	0	0.0139	#NUM!	GHRL
Role of NFAT in Cardiac Hypertrophy	0	0.00481	#NUM!	PPP3CA
Glioma Invasiveness Signaling	0	0.0143	#NUM!	CDC42
Breast Cancer Regulation by Stathmin1	0	0.016	1	ADRB2,FFAR2,GPR153,GPR68,HCAR3,KISS1R,LPAR3,NFKB2,SPDEF
Glioblastoma Multiforme Signaling	0	0.00625	#NUM!	CDC42
P2Y Purigenic Receptor Signaling Pathway	0	0.00806	#NUM!	NFKB2
Actin Nucleation by ARP-WASP Complex	0	0.013	#NUM!	CDC42
Dopamine-DARPP32 Feedback in cAMP Signaling	0	0.00633	#NUM!	PPP3CA
Paxillin Signaling	0	0.00952	#NUM!	CDC42
Signaling by Rho Family GTPases	0	0.0082	#NUM!	CDC42,NFKB2
RhoGDI Signaling	0	0.00549	#NUM!	CDC42
Sertoli Cell-Sertoli Cell Junction Signaling	0	0.0167	#NUM!	CDC42,CLDN10,TJP2
Gap Junction Signaling	0	0.0104	#NUM!	PPP3CA,TJP2
Mouse Embryonic Stem Cell Pluripotency	0	0.0099	#NUM!	SMAD9
eNOS Signaling	0	0.0134	#NUM!	CNGB1,LPAR3
Ephrin B Signaling	0	0.0139	#NUM!	CDC42
ErbB Signaling	0	0.0109	#NUM!	CDC42
GDNF Family Ligand-Receptor Interactions	0	0.0133	#NUM!	CDC42
Pyridoxal 5'-phosphate Salvage Pathway	0	0.0156	#NUM!	EIF2AK2
Superpathway of Inositol Phosphate Compounds	0	0.0159	#NUM!	DUSP16,PPP3CA,PTPN6
Epithelial Adherens Junction Signaling	0	0.0068	#NUM!	CDC42
Agranulocyte Adhesion and Diapedesis	0	0.0119	#NUM!	CLDN10,CXCL16
Regulation of the Epithelial-Mesenchymal Transition Pathway	0	0.00541	#NUM!	NFKB2
STAT3 Pathway	0	0.0149	#NUM!	IL4R,PTPN6
HIPPO signaling	0	0.012	#NUM!	TJP2
Estrogen Receptor Signaling	0	0.00322	#NUM!	NFKB2
Cell Cycle: G1/S Checkpoint Regulation	0	0.0152	#NUM!	GNL3
Nitric Oxide Signaling in the Cardiovascular System	0	0.0108	#NUM!	PDE5A
FGF Signaling	0	0.0122	#NUM!	PTPN6
Xenobiotic Metabolism Signaling	0	0.0114	#NUM!	ALDH1A3,MAOA,NFKB2
Neurotrophin/TRK Signaling	0	0.0135	#NUM!	CDC42
Integrin Signaling	0	0.01	#NUM!	CAPN7,CDC42
Dopamine Receptor Signaling	0	0.0132	#NUM!	MAOA
VEGF Signaling	0	0.0105	#NUM!	PTPN6
GPCR-Mediated Integration of Enteroendocrine Signaling Exemplified by an L Cell	0	0.0139	#NUM!	ADRB2
GPCR-Mediated Nutrient Sensing in Enteroendocrine Cells	0	0.00901	#NUM!	FFAR2
Phagosome Maturation	0	0.00725	#NUM!	HLA-E
Macropinocytosis Signaling	0	0.0132	#NUM!	CDC42
Th2 Pathway	0	0.016	#NUM!	GFI1,IL4R
Sirtuin Signaling Pathway	0	0.00758	#NUM!	NAMPT,NFKB2
Opioid Signaling Pathway	0	0.0166	1	CDC42,LYN,NFKB2,PPP3CA
Adrenomedullin signaling pathway	0	0.0159	#NUM!	ADM,C3,NFKB2
Iron homeostasis signaling pathway	0	0.00775	#NUM!	SLC11A2
Endocannabinoid Neuronal Synapse Pathway	0	0.00787	#NUM!	PPP3CA
Endocannabinoid Cancer Inhibition Pathway	0	0.0143	#NUM!	DDIT3,NUPR1
Apelin Endothelial Signaling Pathway	0	0.00893	#NUM!	NFKB2
Synaptogenesis Signaling Pathway	0	0.0099	#NUM!	CDC42,CLASP2,LYN
Systemic Lupus Erythematosus In T Cell Signaling Pathway	0	0.0147	#NUM!	CDC42,HLA-E,PPP3CA
White Adipose Tissue Browning Pathway	0	0.0161	#NUM!	DIO2,SLC16A1
HOTAIR Regulatory Pathway	0	0.0138	#NUM!	IRF1,NFKB2
Hepatic Fibrosis Signaling Pathway	0	0.0139	0.447	CDC42,IKBKE,IRAK3,NFKB2,NFKBID
Xenobiotic Metabolism General Signaling Pathway	0	0.00746	#NUM!	SLC51A
Xenobiotic Metabolism CAR Signaling Pathway	0	0.00592	#NUM!	ALDH1A3
Xenobiotic Metabolism PXR Signaling Pathway	0	0.0114	#NUM!	ALDH1A3,MAOA
Insulin Secretion Signaling Pathway	0	0.00847	#NUM!	LYN,STAT1
Regulation Of The Epithelial Mesenchymal Transition In Development Pathway	0	0.0122	#NUM!	NFKB2
MSP-RON Signaling In Cancer Cells Pathway	0	0.00769	#NUM!	NFKB2
Calcium Signaling	0	0.00513	#NUM!	PPP3CA
Ephrin Receptor Signaling	0	0.00541	#NUM!	CDC42
